# Supplementary material for: miR-877-5p as a Potential Link between Triple-Negative Breast Cancer Development and Metabolic Syndrome
Source: Int J Mol Sci. 2023 Nov 25;24(23):16758. doi: 10.3390/ijms242316758 (PMC10706566; doi:10.3390/ijms242316758)
Supplement: Supplementary file 1 [file ijms-24-16758-s001.zip]

Archive with 1 entries (1 files):
- ijms-2646809-supplementary.xlsx
