# Supplementary material for: miR-877-5p as a Potential Link between Triple-Negative Breast Cancer Development and Metabolic Syndrome
Source: Int J Mol Sci. 2023 Nov 25;24(23):16758. doi: 10.3390/ijms242316758 (PMC10706566; doi:10.3390/ijms242316758)
Supplement: Supplementary file 1 [file ijms-24-16758-s001.zip › ijms-2646809-supplementary.xlsx]

## Sheet: Hoja1
Supplementary Table 1. miRNAs microarray analysis in AAMS women compared to control
#order	trasncript_ID	miRNA	p values (Down)	q values (Down)	RP values	p values (Up)	q values (Up)	RP values	LOG(FC)	Mean	STD Dev	miRNA	G22_SV	G23_SV	G20_SV+MV	G21_SV+MV		Up genes	Down genes		Levels of significance
1	MIMAT0019806	hsa-miR-4706	1	0.999783	4602.25	0	0	1.56508	3.24903	0	1.88353	hsa-miR-4706	2.10469	1.7277	5.08733	5.24464		Rank Products Parametres			Log FC>1.5; pvalue<0.01
2	MIMAT0004513	hsa-miR-101-5p	0.999996	0.999996	4596.25	2.1725e-06	0.005	6.7743	2.13557	0	1.27275	hsa-miR-101-5p	1.72919	2.50619	4.22899	4.27904		alpha p value 0.01	alpha p value 0.01		Log FC >1
3	MIMAT0027400	hsa-miR-6750-5p	0.999996	0.999996	4596.24	2.1725e-06	0.005	4.73814	2.34752	2.98023e-08	1.4564	hsa-miR-6750-5p	2.36659	3.59933	5.11147	5.551		FSG <10	FSG <10		pvalue<0.01
4	MIMAT0027088	hsa-miR-5189-3p	0.99985	1.0029	4552.2	1.08625e-05	0.0125	10.0286	2.31572	2.98023e-08	1.84187	hsa-miR-5189-3p	1.27975	1.24343	2.03021	5.12592		FSG <0.05%	FSG <0.05%
5	MIMAT0004949	hsa-miR-877-5p	0.999983	1.00063	4587.73	1.3035e-05	0.012	10.4989	2.04375	1.49012e-08	1.27091	hsa-miR-877-5p	2.30308	2.41749	3.83271	4.97687
6	MIMAT0018984	hsa-miR-378h	0.999985	1.00042	4588.24	3.69324e-05	0.0283333	13.5811	1.71997	0	0.999662	hsa-miR-378h	2.76272	2.49566	4.31854	4.38129		FSG=False Significant Genes
7	MIMAT0026636	hsa-miR-668-5p	0.999983	1.00063	4587	5.64849e-05	0.0371429	16.0602	1.60653	-1.49012e-08	0.938639	hsa-miR-668-5p	1.3116	1.31961	3.10281	2.74297
8	MIMAT0019870	hsa-miR-4740-3p	0.999967	1.00105	4579.7	5.86574e-05	0.03375	16.8074	1.68097	-1.49012e-08	1.04321	hsa-miR-4740-3p	1.24353	1.78913	2.81858	3.57754
9	MIMAT0018002	hsa-miR-3621	0.999954	1.00126	4574.19	7.82099e-05	0.04	19.1555	1.48944	2.98023e-08	1.00428	hsa-miR-3621	3.22212	3.02406	5.24397	3.9826
10	MIMAT0018352	hsa-miR-3937	0.999694	1.00559	4523.7	0.00016511	0.076	25.6046	1.4133	1.49012e-08	1.0814	hsa-miR-3937	1.38355	1.26761	3.61025	1.86902
11	MIMAT0005572	hsa-miR-1225-5p	0.998249	1.00965	4419.57	0.000221595	0.0927273	28.0263	1.45915	2.98023e-08	1.13128	hsa-miR-1225-5p	3.1442	1.37813	3.98973	3.45241
12	MIMAT0025847	hsa-miR-6511b-5p	0.999848	1.00334	4550.87	0.000236802	0.0908333	29.139	1.42316	-2.23517e-08	0.981679	hsa-miR-6511b-5p	2.49292	3.7499	4.34526	4.74538
13	MIMAT0019044	hsa-miR-4507	0.999954	1.00126	4574	0.00024332	0.0861538	29.5141	1.25651	0	0.736291	hsa-miR-4507	3.91983	3.90808	5.32877	5.01366
14	MIMAT0024599	hsa-miR-6126	0.999937	1.00168	4565.7	0.000282424	0.0928571	31.4374	1.19237	0	0.731345	hsa-miR-6126	4.77832	4.31523	5.93444	5.54536
15	MIMAT0027365	hsa-miR-6732-5p	0.999733	1.00497	4529.19	0.000410602	0.126	37.0885	1.2997	0	0.923679	hsa-miR-6732-5p	6.17621	7.46575	7.97282	8.27003
16	MIMAT0027616	hsa-miR-6858-5p	0.999931	1.00189	4564.74	0.000434499	0.125	38.013	1.15513	0	0.672063	hsa-miR-6858-5p	4.48072	4.6775	5.77347	5.69652
17	MIMAT0031002	hsa-miR-8075	0.994475	1.01319	4298.2	0.000477949	0.129412	39.4187	1.47852	0	1.24754	hsa-miR-8075	5.43991	7.63957	7.82702	8.21101
18	MIMAT0007347	hsa-miR-1469	0.999917	1.00209	4562.49	0.000530089	0.135556	40.894	1.10363	0	0.642028	hsa-miR-1469	5.53802	5.57261	6.75865	6.56074
19	MIMAT0016907	hsa-miR-4281	0.99985	1.0029	4551.38	0.000577884	0.14	42.5154	1.02846	0	0.615722	hsa-miR-4281	5.59985	5.20685	6.4431	6.42203
20	MIMAT0027542	hsa-miR-6821-5p	0.999852	1.00268	4552.42	0.000606126	0.1395	43.6254	1.06263	0	0.645541	hsa-miR-6821-5p	5.43158	5.01183	6.41205	6.15813
21	MIMAT0027600	hsa-miR-6850-5p	0.999868	1.00248	4555.2	0.000619161	0.135714	44.0109	1.05572	0	0.632995	hsa-miR-6850-5p	5.4528	5.13888	6.4908	6.21382
22	MIMAT0015010	hsa-miR-3141	0.999798	1.00372	4540.71	0.000630024	0.131818	44.5212	1.19973	-1.49012e-08	0.804822	hsa-miR-3141	3.48191	4.40511	5.35134	4.93665
23	MIMAT0022742	hsa-miR-1273g-3p	0.999659	1.00578	4518.49	0.000656094	0.131304	45.3327	1.14164	0	0.768687	hsa-miR-1273g-3p	5.74888	6.11411	6.62764	7.52013
24	MIMAT0027660	hsa-miR-6880-5p	0.999874	1.00227	4556.98	0.000675646	0.129583	45.5597	1.08476	0	0.661544	hsa-miR-6880-5p	2.04583	2.3475	3.50076	3.06359
25	MIMAT0027038	hsa-miR-1343-5p	0.999783	1.00415	4537.66	0.000764719	0.1408	48.408	1.12541	0	0.738661	hsa-miR-1343-5p	3.81248	4.47524	5.55155	4.98848
26	MIMAT0019878	hsa-miR-4745-5p	0.999813	1.00352	4544.62	0.000795134	0.140769	49.3905	0.965547	0	0.569965	hsa-miR-4745-5p	5.56704	5.33248	6.33775	6.49437
27	MIMAT0022938	hsa-miR-937-5p	0.999768	1.00435	4533.92	0.000986313	0.168148	53.6321	1.02597	0	0.67358	hsa-miR-937-5p	3.83712	4.13155	5.37993	4.64219
28	MIMAT0015065	hsa-miR-3185	0.999796	1.00394	4539.16	0.00122529	0.201429	58.7143	0.940642	0	0.573913	hsa-miR-3185	3.57736	3.41991	4.65576	4.22431
29	MIMAT0027412	hsa-miR-6756-5p	0.999741	1.00476	4530.69	0.00124484	0.197586	59.1826	1.00846	0	0.651202	hsa-miR-6756-5p	3.99689	4.38168	5.50489	4.89211
30	MIMAT0004909	hsa-miR-450b-5p	0.962112	1.0148	3882.18	0.0014925	0.229	64.6194	1.05586	2.98023e-08	0.862556	hsa-miR-450b-5p	2.47969	1.61094	2.4994	3.70446
31	MI0022621	hsa-mir-6776	0.996055	1.01166	4340.46	0.00168586	0.250323	68.6715	1.05544	0	0.784981	hsa-mir-6776	3.82116	4.51132	4.7258	5.71907
32	MI0003762	hsa-mir-550a-3	0.99728	1.00978	4379.74	0.00174669	0.25125	69.91	1.19447	2.23517e-08	0.970722	hsa-mir-550a-3	2.86504	4.54365	4.92517	4.87398
33	MIMAT0026622	hsa-miR-619-5p	0.961697	1.01483	3878.47	0.00177927	0.248182	70.586	1.17855	-1.49012e-08	0.983987	hsa-miR-619-5p	3.48247	5.084	5.81434	5.11074
34	MI0016753	hsa-mir-4417	0.999748	1.00455	4531.49	0.00184445	0.249706	72.0771	0.851093	7.45058e-09	0.507105	hsa-miR-4417	0.475883	1.30483	1.01933	0.892799
35	MIMAT0027638	hsa-miR-6869-5p	0.999283	1.0065	4482.06	0.00186183	0.244857	72.4348	0.855536	0	0.565705	hsa-miR-6869-5p	6.65623	5.99312	7.13757	7.22436
36	MIMAT0019018	hsa-miR-4484	0.999722	1.00518	4528.45	0.00186835	0.238889	72.5143	0.822588	0	0.483882	hsa-miR-4484	7.44613	7.6778	8.40035	8.37025
37	MI0003600	hsa-mir-550a-1	0.997263	1.01021	4379.01	0.0018879	0.234865	72.9454	1.19447	2.23517e-08	0.970722	hsa-mir-550a-1	2.86504	4.54365	4.92517	4.87398
38	MIMAT0027510	hsa-miR-6805-5p	0.998705	1.00857	4445.37	0.0019118	0.231579	73.2953	1.01531	0	0.726978	hsa-miR-6805-5p	4.70462	5.69305	6.40801	6.02179
39	MIMAT0019788	hsa-miR-4695-5p	0.999715	1.00539	4527.22	0.00199218	0.235128	75.008	0.797747	0	0.461842	hsa-miR-4695-5p	3.51167	3.52952	4.36404	4.27415
40	MI0003601	hsa-mir-550a-2	0.997265	1.00999	4379.05	0.00202477	0.233	75.7221	1.19447	2.23517e-08	0.970722	hsa-mir-550a-2	2.86504	4.54365	4.92517	4.87398
41	MIMAT0019887	hsa-miR-4750-5p	0.998892	1.00743	4456.3	0.00208777	0.23439	77.5025	0.838492	2.98023e-08	0.563452	hsa-miR-4750-5p	2.22208	1.55953	2.61956	2.84054
42	MI0016897	hsa-mir-4530	0.999618	1.00596	4515.32	0.00217901	0.23881	79.3505	0.830897	0	0.513726	hsa-miR-4530	5.64584	5.99981	5.86712	5.65923
43	MIMAT0027488	hsa-miR-6794-5p	0.984504	1.01539	4120.51	0.00260917	0.279302	86.5558	1.0217	0	0.791616	hsa-miR-6794-5p	4.11167	4.97394	6.05326	5.07726
44	MIMAT0027478	hsa-miR-6789-5p	0.998807	1.00778	4451.68	0.0029459	0.308182	92.1493	0.80329	0	0.536528	hsa-miR-6789-5p	5.24857	4.61778	5.82941	5.64503
45	MIMAT0003326	hsa-miR-663a	0.9335	1.01127	3666.6	0.00354334	0.362444	101.023	1.091	0	1.00671	hsa-miR-663a	3.73604	4.01609	5.92339	4.01226
46	MIMAT0007892	hsa-miR-1915-3p	0.998368	1.00911	4426.29	0.00376276	0.376522	104.556	0.76984	0	0.512931	hsa-miR-1915-3p	7.4171	6.85187	8.03832	7.77184
47	MIMAT0015080	hsa-miR-3196	0.99944	1.006	4495.67	0.00378666	0.370851	104.791	0.702104	0	0.416462	hsa-miR-3196	6.74466	6.95061	7.61466	7.48632
48	MIMAT0019775	hsa-miR-4687-3p	0.999161	1.0066	4474.37	0.00392787	0.376667	106.738	0.660517	0	0.393485	hsa-miR-4687-3p	5.97679	5.89729	6.49106	6.70556
49	MIMAT0028218	hsa-miR-7154-5p	0.996392	1.01089	4349.75	0.00408429	0.383673	108.69	0.752659	-3.72529e-09	0.528977	hsa-miR-7154-5p	0.804709	1.10082	1.37005	2.0423
50	MI0022645	hsa-mir-6800	0.999377	1.00615	4489.41	0.00427113	0.3932	110.862	0.664155	0	0.383521	hsa-mir-6800	5.39578	5.33342	6.0037	5.90638
51	MIMAT0019071	hsa-miR-4532	0.999357	1.00635	4487.63	0.00437106	0.39451	112.363	0.700243	0	0.420202	hsa-miR-4532	6.47926	6.62157	7.37758	7.12525
52	MIMAT0027532	hsa-miR-6816-5p	0.988268	1.01495	4176.38	0.00446665	0.395385	113.582	0.836315	0	0.629823	hsa-miR-6816-5p	5.12247	5.89522	6.66294	6.02888
53	MIMAT0019859	hsa-miR-4734	0.9935	1.01376	4275.11	0.00464045	0.403019	116.309	0.82638	0	0.609279	hsa-miR-4734	5.14695	4.75897	6.20394	5.35624
54	MIMAT0015055	hsa-miR-3178	0.567211	0.996135	2199.23	0.0047947	0.408704	118.299	1.01499	2.23517e-08	1.11572	hsa-miR-3178	2.5531	3.02839	4.94895	2.66402
55	MIMAT0019033	hsa-miR-4498	0.99615	1.01153	4342.9	0.00501195	0.419455	120.884	0.745982	1.86265e-09	0.52751	hsa-miR-4498	1.02873	1.70908	1.95988	2.2714
56	MIMAT0019699	hsa-miR-4640-5p	0.998922	1.00702	4457.77	0.0052922	0.435	124.527	0.673033	7.45058e-09	0.414917	hsa-miR-4640-5p	0.833647	1.16744	1.74756	1.60109
57	MI0014128	hsa-mir-3116-1	0.998925	1.0068	4457.86	0.00530524	0.428421	124.668	0.619961	-7.45058e-09	0.3668	hsa-mir-3116-1	0.792337	0.713639	0.877983	0.941154
58	MI0014129	hsa-mir-3116-2	0.998914	1.00723	4457.37	0.00540083	0.428621	125.578	0.619961	-7.45058e-09	0.3668	hsa-mir-3116-2	0.911511	1.13475	0.893344	0.792337
59	MIMAT0007881	hsa-miR-1908-5p	0.996739	1.01057	4360.54	0.00542038	0.422881	125.82	0.750465	0	0.522015	hsa-miR-1908-5p	6.01577	6.64849	7.2569	6.90978
60	MIMAT0024615	hsa-miR-6131	0.999094	1.00675	4469.03	0.00556811	0.427167	127.281	0.621143	0	0.360196	hsa-miR-6131	0.453305	0.479615	1.05199	1.12473
61	MIMAT0023710	hsa-miR-6085	0.982829	1.01548	4098.3	0.00631762	0.476721	136.201	0.804436	0	0.632012	hsa-miR-6085	3.81764	4.79237	5.31598	4.90441
62	MIMAT0005829	hsa-miR-1184	0.99871	1.00835	4445.79	0.00635672	0.471935	136.623	0.645272	7.45058e-09	0.396467	hsa-miR-1184	0.9106	1.23538	1.769	1.66903
63	MI0006321	hsa-mir-1231	0.998193	1.01004	4417.43	0.00658266	0.480952	138.995	0.599007	-7.45058e-09	0.367922	hsa-miR-1231	2.10469	1.00274	1.85312	1.30146
64	MIMAT0027500	hsa-miR-6800-5p	0.994195	1.01357	4291.81	0.00677819	0.4875	141.061	0.70415	0	0.518374	hsa-miR-6800-5p	5.92052	5.13881	6.24901	6.22013
65	MIMAT0016900	hsa-miR-4270	0.99866	1.00874	4443.3	0.00715838	0.506923	144.908	0.638577	0	0.389581	hsa-miR-4270	4.29502	4.49927	5.15806	4.91489
66	MIMAT0030999	hsa-miR-8072	0.990289	1.01408	4212.93	0.00718445	0.501061	145.214	0.73257	0	0.544697	hsa-miR-8072	6.42501	7.16507	7.73671	7.32002
67	MI0017387	hsa-mir-4748	0.998746	1.00794	4447.43	0.00731697	0.502687	146.375	0.594918	-3.72529e-09	0.352738	hsa-miR-4748	0.737996	0.922733	1.01228	0.869787
68	MIMAT0017999	hsa-miR-3619-5p	0.760024	1.00068	2848.56	0.00734738	0.497353	146.688	0.737477	-1.49012e-08	0.734929	hsa-miR-3619-5p	2.06745	1.43244	1.83178	3.14458
69	MI0022645	hsa-mir-6800	0.998838	1.00759	4453.13	0.007393	0.493188	147.242	0.589682	0	0.343564	hsa-mir-6800	5.79792	5.78718	6.45746	6.45746
70	MI0015853	hsa-mir-4323	0.998347	1.00931	4425.08	0.0076776	0.504857	149.901	0.572053	-7.45058e-09	0.343176	hsa-miR-4323	1.0377	1.05672	1.25763	1.3116
71	MI0016908	hsa-mir-4537	0.998746	1.00794	4447.56	0.00777754	0.504225	150.673	0.589994	-3.72529e-09	0.345737	hsa-miR-4537	0.971376	0.896201	0.767303	0.752109
72	MIMAT0004609	hsa-miR-149-3p	0.998551	1.00907	4437.17	0.00792961	0.506944	152.284	0.597004	0	0.357801	hsa-miR-149-3p	6.18909	6.07146	6.83171	6.62435
73	MIMAT0005949	hsa-miR-664a-3p	0.996439	1.01071	4351.42	0.00807951	0.509452	153.927	0.623283	0	0.420277	hsa-miR-664a-3p	0.970716	0.445036	1.32575	1.33807
74	MIMAT0019895	hsa-miR-4755-5p	0.982889	1.01509	4099.06	0.00839018	0.521892	156.718	0.6165	7.45058e-09	0.473764	hsa-miR-4755-5p	0.981926	0.7044	1.10823	1.8126
75	MIMAT0027472	hsa-miR-6786-5p	0.998006	1.01007	4408.62	0.00839887	0.515467	156.891	0.599728	0	0.376617	hsa-miR-6786-5p	6.6883	7.05698	7.47745	7.4688
76	MIMAT0023252	hsa-miR-5787	0.993052	1.01465	4265.77	0.00883989	0.535395	161.202	0.718192	0	0.543026	hsa-miR-5787	6.91706	7.78169	8.06861	8.06804
77	MIMAT0027513	hsa-miR-6806-3p	0.736211	0.9967	2761.27	0.00911797	0.545065	163.877	0.897257	-1.49012e-08	0.912587	hsa-miR-6806-3p	4.06344	5.81541	5.55052	6.12436
78	MIMAT0028113	hsa-miR-7108-5p	0.998575	1.00888	4438.18	0.00911797	0.545065	163.882	0.558577	0	0.323137	hsa-miR-7108-5p	6.57169	6.54546	7.14061	7.09519
79	MIMAT0019871	hsa-miR-4741	0.636005	0.994068	2417.96	0.0095416	0.555949	167.744	0.645461	-2.98023e-08	0.694627	hsa-miR-4741	3.01683	1.98397	3.64594	2.64728
80	MIMAT0018087	hsa-miR-3665	0.99569	1.01218	4329.49	0.00955029	0.5495	167.807	0.596445	0	0.397131	hsa-miR-3665	8.5133	8.03933	8.91107	8.83596
81	MIMAT0022967	hsa-miR-3620-5p	0.998312	1.0095	4422.83	0.00997827	0.567037	172.183	0.572509	0	0.340868	hsa-miR-3620-5p	4.88067	5.01201	5.60358	5.43562
82	MIMAT0031181	hsa-miR-7978	0.631695	0.993403	2404.32	0.488186	1.01818	1956.16	NA	-1.86265e-09	0.0841732	hsa-miR-7978	0.860924	0.668003	0.813392	0.792337
83	MIMAT0031179	hsa-miR-7976	0.592438	0.995252	2278.29	0.603917	0.998502	2314.95	NA	0	0.00938041	hsa-miR-7976	0.672217	0.696288	0.69478	0.673725
84	MIMAT0031178	hsa-miR-7975	0.048564	1.07471	419.247	0.936409	1.01015	3685.74	NA	-4.65661e-09	0.301182	hsa-miR-7975	1.40847	1.14365	0.691608	1.1535
85	MIMAT0031177	hsa-miR-7974	0.937373	1.01119	3692.49	0.0764284	1.05646	559.173	NA	0	0.229718	hsa-miR-7974	0.832272	0.614387	0.874276	1.16763
86	MIMAT0031176	hsa-miR-7973	0.733489	0.996532	2751.73	0.32202	1.01594	1449.65	NA	0	0.12634	hsa-miR-7973	0.812296	0.643185	0.94017	0.723781
87	MIMAT0031175	hsa-miR-548ba	0.731549	0.997725	2744.53	0.273995	1.00815	1297.85	NA	-3.72529e-09	0.155933	hsa-miR-548ba	1.08391	0.817898	1.17976	0.966267
88	MIMAT0031120	hsa-miR-1199-3p	0.617578	0.987738	2358.87	0.391671	1.03197	1664.03	NA	-3.72529e-09	0.137412	hsa-miR-1199-3p	0.445036	0.694817	0.74202	0.518956
89	MIMAT0031119	hsa-miR-1199-5p	0.8569	1.00749	3249.5	0.224942	1.03231	1136.99	NA	0	0.128719	hsa-miR-1199-5p	0.473827	0.521064	0.770811	0.556022
90	MIMAT0031095	hsa-miR-128-2-5p	0.886144	1.00615	3392.31	0.229687	1.03652	1152.61	NA	0	0.105683	hsa-miR-128-2-5p	0.634461	0.536798	0.741963	0.763866
91	MIMAT0031074	hsa-miR-450a-2-3p	0.574986	0.994611	2222.97	0.213543	1.04791	1097.96	NA	-9.31323e-10	0.232664	hsa-miR-450a-2-3p	0.718889	0.755381	0.579018	1.11882
92	MIMAT0031016	hsa-miR-8089	0.0760308	1.12894	557.46	0.500543	1.01902	1993.2	NA	-7.45058e-09	0.474407	hsa-miR-8089	2.55067	1.48494	1.70061	1.70061
93	MIMAT0031015	hsa-miR-8088	0.337082	1.03439	1496.93	0.772446	0.994287	2894.77	NA	0	0.0902301	hsa-miR-8088	0.80807	0.71059	0.749462	0.592764
94	MIMAT0031014	hsa-miR-8087	0.879311	1.00508	3358.51	0.157786	1.10715	899.805	NA	3.72529e-09	0.173449	hsa-miR-8087	0.595931	0.544156	0.933316	0.626721
95	MIMAT0031013	hsa-miR-8086	0.455136	1.00915	1856.1	0.16547	1.08037	928.365	NA	0	0.304426	hsa-miR-8086	0.407312	1.13475	0.895592	0.911511
96	MIMAT0031012	hsa-miR-8085	0.127758	1.04639	781.731	0.906863	1.00877	3502.89	NA	0	0.174452	hsa-miR-8085	0.923594	0.860868	0.813392	0.526321
97	MIMAT0031011	hsa-miR-8084	0.0362329	1.02951	352.784	0.975455	1.01332	4012.06	NA	-7.45058e-09	0.258321	hsa-miR-8084	0.962043	1.33567	0.79779	0.773718
98	MIMAT0031010	hsa-miR-8083	0.280578	1.04153	1319.27	0.556533	1.01014	2164.98	NA	0	0.206805	hsa-miR-8083	0.871053	0.672136	0.933316	0.473187
99	MIMAT0031009	hsa-miR-8082	0.841981	1.00718	3181.04	0.266148	1.01835	1272.5	NA	-1.39698e-09	0.11522	hsa-miR-8082	0.683497	0.877947	0.945802	0.911511
100	MIMAT0031008	hsa-miR-8081	0.349637	1.03431	1535.86	0.748581	0.996161	2806.02	NA	-1.86265e-09	0.0937047	hsa-miR-8081	0.856175	0.877947	0.878736	0.679838
101	MIMAT0031007	hsa-miR-8080	0.916628	1.0077	3560.32	0.0751141	1.05091	553.308	NA	9.31323e-10	0.274534	hsa-miR-8080	0.550845	0.774228	1.21464	0.785648
102	MIMAT0031006	hsa-miR-8079	0.477386	1.00614	1923.39	0.463207	1.02016	1880.47	NA	1.86265e-09	0.160841	hsa-miR-8079	0.823007	0.790839	0.624453	1.0092
103	MIMAT0031005	hsa-miR-8078	0.801714	1.0028	3010.69	0.159144	1.09826	905.091	NA	-5.58794e-09	0.211126	hsa-miR-8078	0.613732	1.05582	1.05582	1.00238
104	MIMAT0031004	hsa-miR-8077	0.144706	1.04401	849.3	0.672392	0.998716	2539.03	NA	0	0.257303	hsa-miR-8077	0.638572	1.17928	0.86434	0.621574
105	MIMAT0031003	hsa-miR-8076	0.742183	0.998909	2783.12	0.359503	1.02654	1566.53	NA	2.79397e-09	0.110119	hsa-miR-8076	0.729245	0.826561	0.762006	0.974603
106	MIMAT0031001	hsa-miR-8074	0.143595	1.0475	844.709	0.528308	1.01579	2077.99	NA	0	0.295576	hsa-miR-8074	1.22538	0.538917	0.714447	0.761285
107	MIMAT0031000	hsa-miR-8073	0.825164	1.00695	3108.67	0.293313	1.01437	1360.07	NA	0	0.100587	hsa-miR-8073	0.858894	0.716459	0.882212	0.951262
108	MIMAT0030998	hsa-miR-8071	0.0247339	0.918145	281.49	0.785533	0.99719	2945.59	NA	-2.98023e-08	0.73606	hsa-miR-8071	1.12008	2.6338	1.18972	1.16809
109	MIMAT0030997	hsa-miR-8070	0.75096	1.00222	2814.51	0.255436	1.02419	1238.15	NA	1.86265e-09	0.16186	hsa-miR-8070	0.802984	1.10962	1.18361	1.01151
110	MIMAT0030996	hsa-miR-8069	0.996309	1.01103	4347.6	0.0117641	0.608427	186.627	NA	0	0.348471	hsa-miR-8069	7.39276	7.06458	7.83621	7.72346
111	MIMAT0030995	hsa-miR-8068	0.243291	1.04759	1198.5	0.820311	1.0053	3087.14	NA	5.58794e-09	0.129651	hsa-miR-8068	0.876834	0.73686	0.571808	0.770425
112	MIMAT0030994	hsa-miR-8067	0.59499	0.993737	2286.71	0.454749	1.02058	1854.86	NA	0	0.112561	hsa-miR-8067	0.792337	0.544156	0.758	0.659274
113	MIMAT0030993	hsa-miR-8066	0.690891	0.993493	2600.72	0.414734	1.03135	1733.7	NA	0	0.0885598	hsa-miR-8066	0.697349	0.592771	0.794652	0.623561
114	MIMAT0030992	hsa-miR-8065	0.243858	1.04611	1200.43	0.749505	0.995375	2809.08	NA	1.86265e-09	0.160887	hsa-miR-8065	1.01192	0.717619	0.653342	0.836058
115	MIMAT0030991	hsa-miR-8064	0.601547	0.993513	2307.54	0.272763	1.01334	1293.94	NA	2.79397e-09	0.199819	hsa-miR-8064	1.0055	0.997624	0.868726	1.33096
116	MIMAT0030990	hsa-miR-8063	0.169878	1.01158	945.124	0.242316	1.02517	1195.16	NA	0	0.362488	hsa-miR-8063	1.81849	0.952713	1.27198	1.42596
117	MIMAT0030989	hsa-miR-8062	0.531414	0.995564	2087.34	0.521479	1.01754	2057.21	NA	-3.72529e-09	0.111958	hsa-miR-8062	0.830765	0.568302	0.74202	0.679838
118	MIMAT0030988	hsa-miR-8061	0.995277	1.01288	4318.16	0.0225983	0.800154	267.888	NA	0	0.260102	hsa-miR-8061	0.544156	0.538401	0.933316	1.0377
119	MIMAT0030987	hsa-miR-8060	0.51481	1.00837	2036.31	0.427964	1.03245	1773.14	NA	3.72529e-09	0.168831	hsa-miR-8060	0.792337	1.00274	0.75299	1.10274
120	MIMAT0030986	hsa-miR-8059	0.649172	0.994389	2460.92	0.178592	1.07179	975.962	NA	0	0.233964	hsa-miR-8059	1.00238	0.480352	0.871886	0.918725
121	MIMAT0030985	hsa-miR-8058	0.872781	1.00662	3325.47	0.262073	1.02317	1259.29	NA	0	0.0887982	hsa-miR-8058	0.598291	0.587314	0.70969	0.769233
122	MIMAT0030984	hsa-miR-8057	0.366166	1.0246	1586.91	0.207862	1.04453	1078.56	NA	0	0.299204	hsa-miR-8057	0.325739	1.05556	0.748927	0.783375
123	MIMAT0030983	hsa-miR-8056	0.843135	1.00752	3186.23	0.306878	1.01404	1402.76	NA	0	0.0779689	hsa-miR-8056	0.559525	0.603963	0.685691	0.73253
124	MIMAT0030982	hsa-miR-8055	0.847491	1.00879	3205.25	0.221175	1.0431	1124.4	NA	2.79397e-09	0.141947	hsa-miR-8055	0.587678	0.749572	0.731423	0.932882
125	MIMAT0030981	hsa-miR-8054	0.827956	1.00636	3120.72	0.109676	1.13193	707.243	NA	2.79397e-09	0.243795	hsa-miR-8054	0.649048	0.782687	0.713265	1.18695
126	MIMAT0030980	hsa-miR-8053	0.25055	1.04748	1222.33	0.784488	0.996688	2941.7	NA	-3.72529e-09	0.137902	hsa-miR-8053	0.803943	0.900559	0.863495	0.586145
127	MIMAT0030979	hsa-miR-8052	0.919746	1.00872	3579.6	0.151091	1.11632	874.269	NA	-1.39698e-09	0.154419	hsa-miR-8052	0.576331	0.773737	0.944688	0.851924
128	MIMAT0030431	hsa-miR-7856-5p	0.90657	1.00723	3500.98	0.0876515	1.05618	611.718	NA	0	0.252699	hsa-miR-7856-5p	0.445036	0.870859	1.04101	0.882921
129	MIMAT0030430	hsa-miR-7855-5p	0.787988	1.00252	2955.18	0.200608	1.04813	1054.06	NA	2.79397e-09	0.182974	hsa-miR-7855-5p	1.0377	1.31119	1.48371	1.21413
130	MIMAT0030429	hsa-miR-7854-3p	0.271388	1.04623	1289.62	0.167482	1.08123	935.901	NA	0	0.481365	hsa-miR-7854-3p	1.23991	0.445036	0.455069	1.3116
131	MIMAT0030428	hsa-miR-7853-5p	0.410799	1.01936	1721.57	0.682316	1.00054	2571.66	NA	-1.86265e-09	0.0948051	hsa-miR-7853-5p	0.854117	1.03473	0.964519	0.822916
132	MIMAT0030427	hsa-miR-7852-3p	0.245403	1.0498	1205.24	0.764953	0.996344	2867.04	NA	1.16415e-09	0.150143	hsa-miR-7852-3p	1.08836	0.942352	1.03225	0.743435
133	MIMAT0030426	hsa-miR-7851-3p	0.964708	1.01591	3906.96	0.0486835	0.970087	420.04	NA	-7.45058e-09	0.264483	hsa-miR-7851-3p	0.806206	0.414327	0.970549	0.974603
134	MIMAT0030425	hsa-miR-7850-5p	0.853937	1.00864	3235.56	0.292735	1.01313	1358.11	NA	-3.72529e-09	0.0812505	hsa-miR-7850-5p	0.792337	0.772613	0.933316	0.911511
135	MIMAT0030424	hsa-miR-7849-3p	0.705868	0.993308	2652.9	0.28075	1.00646	1319.88	NA	3.72529e-09	0.163335	hsa-miR-7849-3p	0.544156	0.875144	0.74202	0.904591
136	MIMAT0030423	hsa-miR-7848-3p	0.511994	1.008	2027.74	0.590478	1.0022	2271.9	NA	0	0.0808961	hsa-miR-7848-3p	0.662104	0.642221	0.74528	0.542046
137	MIMAT0030421	hsa-miR-7846-3p	0.382086	1.0261	1635	0.768964	0.995651	2882.22	NA	3.72529e-09	0.0705302	hsa-miR-7846-3p	0.846763	0.957883	0.788094	0.861683
138	MIMAT0030420	hsa-miR-7845-5p	0.0370541	1.04	357.172	0.451171	1.02202	1843.92	NA	-3.72529e-09	0.594719	hsa-miR-7845-5p	2.40579	1.59375	1.07254	2.13078
139	MIMAT0030419	hsa-miR-7844-5p	0.443037	1.00756	1819.28	0.244699	1.0221	1202.97	NA	0	0.271804	hsa-miR-7844-5p	0.649048	1.13475	0.74202	1.18524
140	MIMAT0030418	hsa-miR-6516-3p	0.776633	1.00052	2910.96	0.0867174	1.05878	607.269	NA	-3.72529e-09	0.302398	hsa-miR-6516-3p	0.544156	0.945415	0.756069	1.2556
141	MIMAT0030417	hsa-miR-6516-5p	0.696563	0.991429	2620.65	0.419859	1.03183	1749.15	NA	-1.86265e-09	0.0908473	hsa-miR-6516-5p	0.719061	0.923073	0.869393	0.904281
142	MIMAT0030416	hsa-miR-1273h-3p	0.902544	1.00762	3477.8	0.118229	1.1129	743.244	NA	0	0.19944	hsa-miR-1273h-3p	0.899621	0.571127	1.02885	0.930411
143	MIMAT0030415	hsa-miR-1273h-5p	0.0723876	1.14897	540.103	0.97491	1.01344	4006.44	NA	5.58794e-09	0.181748	hsa-miR-1273h-5p	1.33233	1.25861	1.05969	0.935714
144	MIMAT0030414	hsa-miR-4433b-3p	0.963626	1.01524	3896.75	0.0269715	0.800968	295.945	NA	0	0.443528	hsa-miR-4433b-3p	4.99732	5.19034	6.01478	5.26734
145	MIMAT0030413	hsa-miR-4433b-5p	0.290834	1.04424	1351.99	0.433096	1.0276	1788.79	NA	-1.86265e-09	0.238391	hsa-miR-4433b-5p	0.903334	1.07115	0.67903	1.2309
146	MIMAT0030412	hsa-miR-7843-3p	0.0805257	1.10976	578.828	0.938547	1.01056	3700.59	NA	0	0.208094	hsa-miR-7843-3p	0.582936	0.884817	0.38569	0.548007
147	MIMAT0030411	hsa-miR-7843-5p	0.776159	1.00131	2909.18	0.367015	1.03389	1589.5	NA	-3.72529e-09	0.0747197	hsa-miR-7843-5p	0.742741	0.70642	0.882059	0.755289
148	MIMAT0030021	hsa-miR-7706	0.40383	1.02415	1700.8	0.443602	1.01993	1820.73	NA	0	0.192403	hsa-miR-7706	0.596602	1.07346	0.847968	0.826913
149	MIMAT0030020	hsa-miR-7705	0.799381	1.00233	3000.87	0.179177	1.06971	977.996	NA	0	0.186254	hsa-miR-7705	0.667197	0.296673	0.667197	0.662947
150	MIMAT0030019	hsa-miR-7704	0.959455	1.01502	3858.79	0.0577428	1.01061	467.511	NA	0	0.269306	hsa-miR-7704	7.80639	7.75929	8.35577	7.94003
151	MIMAT0030018	hsa-miR-7703	0.604869	0.992588	2318.01	0.569403	1.01	2205.92	NA	0	0.0440455	hsa-miR-7703	0.649048	0.725367	0.741936	0.654399
152	MIMAT0030017	hsa-miR-7702	0.614862	0.988202	2350.12	0.530869	1.01562	2085.74	NA	0	0.0761158	hsa-miR-7702	0.94201	0.909842	0.865818	1.0377
153	MIMAT0029782	hsa-miR-7641	0.0493135	1.08608	423.555	0.786072	0.996774	2947.88	NA	-7.45058e-09	0.530324	hsa-miR-7641	1.82605	0.736415	0.813767	0.764567
154	MIMAT0029310	hsa-miR-7515	0.178282	1.01438	975.066	0.885023	1.01136	3386.92	NA	-3.0268e-09	0.141878	hsa-miR-7515	1.03375	0.848996	0.830847	0.689093
155	MIMAT0028235	hsa-miR-7162-3p	0.639568	0.992894	2429.56	0.375201	1.03664	1614.35	NA	-3.72529e-09	0.135329	hsa-miR-7162-3p	0.620349	0.858552	0.918327	0.693954
156	MIMAT0028234	hsa-miR-7162-5p	0.702696	0.992485	2641.96	0.438625	1.02435	1805.82	NA	1.86265e-09	0.0805135	hsa-miR-7162-5p	0.619094	0.769378	0.704949	0.802942
157	MIMAT0028233	hsa-miR-7161-3p	0.534202	0.995115	2095.94	0.483674	1.01706	1942.54	NA	-3.72529e-09	0.127243	hsa-miR-7161-3p	0.770371	0.608662	0.842455	0.573622
158	MIMAT0028232	hsa-miR-7161-5p	0.723793	0.995405	2716.85	0.120491	1.10703	752.72	NA	0	0.261217	hsa-miR-7161-5p	0.870101	0.710353	0.724557	1.26436
159	MIMAT0028231	hsa-miR-7160-3p	0.810426	1.00252	3046.43	0.298134	1.01054	1375.17	NA	1.86265e-09	0.0976242	hsa-miR-7160-3p	0.753927	0.747769	0.958891	0.782079
160	MIMAT0028230	hsa-miR-7160-5p	0.57577	0.993727	2225.53	0.222375	1.03918	1128.51	NA	0	0.233238	hsa-miR-7160-5p	1.25573	0.799582	0.991237	1.28301
161	MIMAT0028229	hsa-miR-7159-3p	0.867834	1.00748	3301.09	0.115911	1.12561	733.516	NA	-1.86265e-09	0.220331	hsa-miR-7159-3p	0.545757	0.650649	0.632873	1.0377
162	MIMAT0028228	hsa-miR-7159-5p	0.352492	1.03083	1544.66	0.388182	1.03523	1653.99	NA	3.72529e-09	0.23376	hsa-miR-7159-5p	0.681593	1.16323	0.766773	1.07805
163	MIMAT0028227	hsa-miR-7158-3p	0.323057	1.03915	1452.83	0.333513	1.02208	1485.8	NA	-9.8953e-10	0.251137	hsa-miR-7158-3p	0.712516	0.720257	1.0367	0.414479
164	MIMAT0028226	hsa-miR-7158-5p	0.351734	1.03057	1542.16	0.513893	1.0174	2033.51	NA	3.72529e-09	0.190852	hsa-miR-7158-5p	1.00685	0.659694	0.649166	0.943929
165	MIMAT0028225	hsa-miR-7157-3p	0.296848	1.05431	1370.91	0.710448	0.997313	2669.56	NA	-1.86265e-09	0.141362	hsa-miR-7157-3p	0.890272	0.592459	0.70492	0.594518
166	MIMAT0028224	hsa-miR-7157-5p	0.213982	1.02068	1099.66	0.736341	1.00011	2761.78	NA	-7.45058e-09	0.184376	hsa-miR-7157-5p	0.631803	1.03152	0.644795	0.760371
167	MIMAT0028223	hsa-miR-7156-3p	0.404712	1.02413	1703.24	0.445433	1.01854	1826.2	NA	0	0.185791	hsa-miR-7156-3p	0.972184	0.534735	0.80866	0.698259
168	MIMAT0028222	hsa-miR-7156-5p	0.300776	1.05203	1383.48	0.720754	0.999587	2706.43	NA	3.72529e-09	0.143429	hsa-miR-7156-5p	0.748863	0.963568	0.642205	0.884546
169	MIMAT0028221	hsa-miR-7155-3p	0.0954008	1.08965	644.793	0.96831	1.01229	3940.32	NA	7.45058e-09	0.156622	hsa-miR-7155-3p	0.858792	0.952226	0.645936	0.638383
170	MIMAT0028220	hsa-miR-7155-5p	0.365979	1.02532	1586.42	0.560226	1.00771	2176.76	NA	3.72529e-09	0.166091	hsa-miR-7155-5p	0.792337	0.571083	0.813392	0.473187
171	MIMAT0028219	hsa-miR-7154-3p	0.131056	1.05279	794.856	0.759739	0.996319	2847.36	NA	0	0.231741	hsa-miR-7154-3p	1.05165	1.29264	0.770357	1.2109
172	MIMAT0028217	hsa-miR-7153-3p	0.894982	1.00478	3437.68	0.213934	1.04537	1099.5	NA	-1.86265e-09	0.113652	hsa-miR-7153-3p	0.886034	0.965565	1.15527	1.05269
173	MIMAT0028216	hsa-miR-7153-5p	0.959826	1.01495	3862.5	0.114462	1.12579	727.563	NA	5.58794e-09	0.153898	hsa-miR-7153-5p	0.649048	0.734341	0.933316	0.969144
174	MIMAT0028215	hsa-miR-7152-3p	0.253411	1.0518	1231.35	0.532485	1.01618	2090.66	NA	3.72529e-09	0.223827	hsa-miR-7152-3p	0.798512	1.00274	1.08103	0.573603
175	MIMAT0028214	hsa-miR-7152-5p	0.901217	1.00711	3470.82	0.216342	1.04274	1107.97	NA	-3.72529e-09	0.100827	hsa-miR-7152-5p	0.59813	0.608167	0.806031	0.741419
176	MIMAT0028213	hsa-miR-7151-3p	0.766085	1.00122	2871.4	0.0935564	1.08201	637.063	NA	5.58794e-09	0.297562	hsa-miR-7151-3p	0.702399	0.960387	0.795371	1.37216
177	MIMAT0028212	hsa-miR-7151-5p	0.28413	1.03798	1330.48	0.770461	0.99507	2887.6	NA	0	0.12547	hsa-miR-7151-5p	1.20983	0.959429	0.94837	0.994387
178	MIMAT0028211	hsa-miR-7150	0.751169	1.00134	2815.23	0.0279101	0.802937	301.946	NA	-1.49012e-08	0.517367	hsa-miR-7150	1.86902	1.27521	2.50857	1.63768
179	MIMAT0028126	hsa-miR-7114-3p	0.0759461	1.13133	557.022	0.801316	0.999854	3008.95	NA	0	0.292172	hsa-miR-7114-3p	0.982157	1.33567	0.649942	1.14815
180	MIMAT0028125	hsa-miR-7114-5p	0.599609	0.993878	2301.37	0.19778	1.05003	1043.55	NA	0	0.240718	hsa-miR-7114-5p	0.912318	0.681753	0.672592	1.17529
181	MIMAT0028124	hsa-miR-7113-3p	0.528394	0.996803	2078.23	0.596761	0.99996	2292.15	NA	-9.31323e-10	0.0828059	hsa-miR-7113-3p	1.07063	0.977637	0.930932	1.10042
182	MIMAT0028123	hsa-miR-7113-5p	0.171584	1.01517	950.949	0.905375	1.0098	3494.15	NA	-5.58794e-09	0.133806	hsa-miR-7113-5p	0.889415	0.729666	0.665111	0.573603
183	MIMAT0028122	hsa-miR-7112-3p	0.645599	0.993876	2449.19	0.503033	1.01913	2000.68	NA	-1.39698e-09	0.0638771	hsa-miR-7112-3p	0.867876	0.938607	1.00885	0.867876
184	MIMAT0028121	hsa-miR-7112-5p	0.401655	1.02371	1694.3	0.400637	1.03082	1691.42	NA	-3.72529e-09	0.208432	hsa-miR-7112-5p	0.522095	1.02241	0.848052	0.714498
185	MIMAT0028120	hsa-miR-7111-3p	0.394751	1.02138	1673.36	0.428049	1.03212	1773.37	NA	0	0.197872	hsa-miR-7111-3p	1.22059	0.762857	1.06309	0.914347
186	MIMAT0028119	hsa-miR-7111-5p	0.13673	1.05599	817.367	0.880834	1.00983	3366.46	NA	0	0.181633	hsa-miR-7111-5p	0.861948	1.20437	0.811632	0.849835
187	MIMAT0028118	hsa-miR-7110-3p	0.758251	1.00093	2841.96	0.360013	1.02673	1568.07	NA	1.86265e-09	0.0949803	hsa-miR-7110-3p	0.767179	0.767179	0.767179	0.952748
188	MIMAT0028117	hsa-miR-7110-5p	0.533409	0.995249	2093.39	0.544621	1.01411	2128.21	NA	0	0.109323	hsa-miR-7110-5p	2.55195	2.64538	2.47574	2.72159
189	MIMAT0028116	hsa-miR-7109-3p	0.970417	1.01634	3959.91	0.0704323	1.0391	530.688	NA	-1.86265e-09	0.21239	hsa-miR-7109-3p	0.609692	0.811322	1.11141	0.962665
190	MIMAT0028115	hsa-miR-7109-5p	0.646087	0.992968	2450.85	0.257263	1.02438	1243.84	NA	0	0.189031	hsa-miR-7109-5p	1.04817	0.649048	0.887103	1.0377
191	MIMAT0028114	hsa-miR-7108-3p	0.605144	0.99198	2318.82	0.192446	1.05081	1025.3	NA	0	0.244832	hsa-miR-7108-3p	0.84415	1.38992	1.16454	1.33769
192	MIMAT0028112	hsa-miR-7107-3p	0.474312	1.00611	1914.02	0.362952	1.03001	1577.48	NA	3.72529e-09	0.206538	hsa-miR-7107-3p	0.649048	0.991428	0.670065	1.0377
193	MIMAT0028110	hsa-miR-7106-3p	0.480747	1.00677	1933.53	0.604897	0.997614	2318.12	NA	-1.86265e-09	0.105123	hsa-miR-7106-3p	0.916667	1.00274	0.817547	1.05235
194	MIMAT0028109	hsa-miR-7106-5p	0.182331	1.00874	989.676	0.863887	1.00772	3282.25	NA	1.86265e-09	0.149919	hsa-miR-7106-5p	1.34662	1.09844	0.999316	1.11425
195	MIMAT0027691	hsa-miR-6895-3p	0.212616	1.01839	1094.69	0.876561	1.00895	3344.47	NA	3.72529e-09	0.12215	hsa-miR-6895-3p	0.827079	1.0206	0.738762	0.792337
196	MIMAT0027690	hsa-miR-6895-5p	0.911479	1.00733	3529.53	0.168247	1.08162	938.759	NA	1.86265e-09	0.146321	hsa-miR-6895-5p	0.649048	0.84574	0.925142	0.988406
197	MIMAT0027689	hsa-miR-6894-3p	0.880215	1.00537	3363.42	0.11305	1.12149	721.668	NA	0	0.210648	hsa-miR-6894-3p	0.766929	0.52104	0.74202	1.02939
198	MIMAT0027688	hsa-miR-6894-5p	0.157849	1.02915	900.064	0.793333	0.99828	2976.05	NA	-3.72529e-09	0.199969	hsa-miR-6894-5p	1.17108	0.760169	0.822957	0.75571
199	MIMAT0027687	hsa-miR-6893-3p	0.67667	0.992262	2552.54	0.433769	1.02602	1790.88	NA	0	0.0887305	hsa-miR-6893-3p	0.939832	0.746911	0.917275	0.893203
200	MIMAT0027686	hsa-miR-6893-5p	0.355399	1.02952	1553.92	0.53869	1.01415	2109.9	NA	0	0.181135	hsa-miR-6893-5p	0.791591	1.18423	1.05951	0.841808
201	MIMAT0027685	hsa-miR-6892-3p	0.39937	1.02185	1687.59	0.696239	0.997134	2619.66	NA	1.16415e-09	0.0914722	hsa-miR-6892-3p	1.05235	1.01603	1.07566	0.867482
202	MIMAT0027684	hsa-miR-6892-5p	0.601669	0.993357	2307.93	0.578175	1.0039	2233.36	NA	-9.31323e-10	0.0411575	hsa-miR-6892-5p	0.845142	0.939914	0.926871	0.873294
203	MIMAT0027683	hsa-miR-6891-3p	0.285175	1.03686	1334.04	0.792292	0.998609	2971.94	NA	-3.72529e-09	0.113506	hsa-miR-6891-3p	0.815664	0.906891	0.847666	0.63709
204	MIMAT0027682	hsa-miR-6891-5p	0.478831	1.00504	1927.78	0.231117	1.03385	1157.47	NA	0	0.251057	hsa-miR-6891-5p	2.03513	1.44409	1.7986	1.86454
205	MIMAT0027681	hsa-miR-6890-3p	0.433582	1.00543	1790.31	0.332994	1.02117	1484.06	NA	-3.72529e-09	0.213336	hsa-miR-6890-3p	0.855476	0.833009	1.14946	0.623803
206	MIMAT0027680	hsa-miR-6890-5p	0.0729003	1.15313	542.714	0.797161	0.999545	2991.55	NA	-7.45058e-09	0.298438	hsa-miR-6890-5p	0.885447	1.41047	0.711311	1.05861
207	MIMAT0027679	hsa-miR-6889-3p	0.835492	1.00464	3152.49	0.16836	1.07933	939.242	NA	1.86265e-09	0.195025	hsa-miR-6889-3p	0.671921	0.960332	1.15199	0.889201
208	MIMAT0027678	hsa-miR-6889-5p	0.387856	1.02251	1652.85	0.60622	0.996938	2322.37	NA	3.72529e-09	0.138226	hsa-miR-6889-5p	1.21853	1.38313	1.40129	1.10331
209	MIMAT0027677	hsa-miR-6888-3p	0.690995	0.993332	2601.14	0.268353	1.01833	1279.64	NA	3.72529e-09	0.173207	hsa-miR-6888-3p	0.6555	0.55638	0.919284	0.539382
210	MIMAT0027676	hsa-miR-6888-5p	0.929652	1.01139	3641.1	0.141981	1.11336	837.978	NA	2.79397e-09	0.153853	hsa-miR-6888-5p	0.544156	0.679317	0.763035	0.911511
211	MIMAT0027675	hsa-miR-6887-3p	0.652107	0.992938	2470.33	0.533341	1.01487	2093.18	NA	0	0.0398907	hsa-miR-6887-3p	0.649048	0.649048	0.635716	0.718194
212	MIMAT0027674	hsa-miR-6887-5p	0.234595	1.04433	1169.3	0.499915	1.01864	1991.35	NA	0	0.254003	hsa-miR-6887-5p	0.901944	1.29943	0.799926	1.2664
213	MIMAT0027673	hsa-miR-6886-3p	0.478597	1.00547	1927.05	0.683776	1.00013	2576.6	NA	-1.39698e-09	0.0556569	hsa-miR-6886-3p	1.12602	1.0897	1.0152	1.12602
214	MIMAT0027672	hsa-miR-6886-5p	0.903993	1.00753	3486.16	0.0835238	1.05621	593.122	NA	0	0.255099	hsa-miR-6886-5p	0.792337	0.621666	1.22306	0.792337
215	MIMAT0027671	hsa-miR-6885-3p	0.691534	0.992866	2602.97	0.117675	1.11453	740.832	NA	0	0.296423	hsa-miR-6885-3p	0.449978	0.969007	0.722332	1.12876
216	MIMAT0027670	hsa-miR-6885-5p	0.320934	1.04474	1446.34	0.506368	1.01827	2010.63	NA	0	0.212382	hsa-miR-6885-5p	0.911511	1.27398	1.23837	0.857952
217	MIMAT0027669	hsa-miR-6884-3p	0.473556	1.00729	1911.88	0.657977	0.994637	2489.74	NA	-1.86265e-09	0.0871281	hsa-miR-6884-3p	1.1026	1.21372	1.04247	1.21611
218	MIMAT0027668	hsa-miR-6884-5p	0.995338	1.01249	4319.98	0.0232392	0.79237	272.37	NA	0	0.267975	hsa-miR-6884-5p	0.833829	0.759465	1.30481	1.20118
219	MIMAT0027667	hsa-miR-6883-3p	0.110154	1.08111	709.255	0.850282	1.00924	3218.08	NA	0	0.219709	hsa-miR-6883-3p	0.742435	1.1542	0.648634	0.811779
220	MIMAT0027666	hsa-miR-6883-5p	0.0836911	1.0944	593.899	0.966216	1.0124	3920.7	NA	5.58794e-09	0.177332	hsa-miR-6883-5p	0.972659	0.802189	0.60019	0.615623
221	MIMAT0027665	hsa-miR-6882-3p	0.28808	1.03921	1343.19	0.827013	1.00548	3116.6	NA	0	0.0985401	hsa-miR-6882-3p	0.651465	0.737076	0.503161	0.651465
222	MIMAT0027664	hsa-miR-6882-5p	0.576357	0.992878	2227.38	0.43388	1.02576	1791.22	NA	3.72529e-09	0.137991	hsa-miR-6882-5p	0.620018	0.918798	0.729452	0.882914
223	MIMAT0027663	hsa-miR-6881-3p	0.229296	1.04088	1151.3	0.795055	0.999083	2983	NA	1.86265e-09	0.143676	hsa-miR-6881-3p	1.18245	0.897319	0.88197	0.930537
224	MIMAT0027662	hsa-miR-6881-5p	0.170059	1.01004	945.74	0.86416	1.00753	3283.67	NA	0	0.158714	hsa-miR-6881-5p	0.980081	0.986307	0.95107	0.652638
225	MIMAT0027661	hsa-miR-6880-3p	0.25672	1.05132	1242.05	0.810741	1.00372	3047.82	NA	0	0.128982	hsa-miR-6880-3p	0.809034	1.07534	0.827457	0.806402
226	MIMAT0027659	hsa-miR-6879-3p	0.609181	0.988389	2331.9	0.473365	1.01865	1911.27	NA	0	0.100561	hsa-miR-6879-3p	1.14419	0.918659	1.10569	1.03107
227	MIMAT0027658	hsa-miR-6879-5p	0.120419	1.06186	752.363	0.356392	1.02593	1557.22	NA	-7.45058e-09	0.355674	hsa-miR-6879-5p	1.90739	2.06859	1.4608	2.29662
228	MIMAT0027657	hsa-miR-6878-3p	0.612716	0.986474	2343.19	0.571519	1.00793	2212.61	NA	0	0.0306577	hsa-miR-6878-3p	0.649048	0.585798	0.631271	0.64016
229	MIMAT0027656	hsa-miR-6878-5p	0.189455	1.01639	1014.86	0.904334	1.00962	3488.35	NA	-9.31323e-10	0.115045	hsa-miR-6878-5p	0.989573	0.934431	0.851612	0.724029
230	MIMAT0027655	hsa-miR-6877-3p	0.414836	1.01623	1733.98	0.727927	0.999597	2731.58	NA	-1.39698e-09	0.0709318	hsa-miR-6877-3p	1.11161	1.00274	0.950544	1.0377
231	MIMAT0027654	hsa-miR-6877-5p	0.858316	1.00735	3255.91	0.083085	1.06233	591.041	NA	0	0.282229	hsa-miR-6877-5p	1.07399	0.710495	1.39712	0.985489
232	MIMAT0027653	hsa-miR-6876-3p	0.365648	1.02502	1585.45	0.795338	0.99862	2984.14	NA	0	0.0638688	hsa-miR-6876-3p	0.706912	0.760169	0.608793	0.686675
233	MIMAT0027652	hsa-miR-6876-5p	0.239959	1.04398	1187.29	0.886541	1.01109	3394.73	NA	0	0.089094	hsa-miR-6876-5p	0.767015	0.71092	0.589225	0.594802
234	MIMAT0027651	hsa-miR-6875-3p	0.0699044	1.1533	528.131	0.592159	1.00063	2277.42	NA	0	0.370388	hsa-miR-6875-3p	0.911511	1.74745	1.02559	1.15416
235	MIMAT0027650	hsa-miR-6875-5p	0.654799	0.993094	2479.37	0.25184	1.02586	1226.48	NA	-3.72529e-09	0.202371	hsa-miR-6875-5p	0.609033	1.0085	1.06026	0.809587
236	MIMAT0027649	hsa-miR-6874-3p	0.638477	0.993546	2426.18	0.512027	1.01984	2027.88	NA	0	0.0674942	hsa-miR-6874-3p	0.547042	0.703715	0.686719	0.62905
237	MIMAT0027648	hsa-miR-6874-5p	0.151914	1.04057	877.557	0.90315	1.01026	3481	NA	-7.45058e-09	0.158026	hsa-miR-6874-5p	0.767169	0.965282	0.749777	0.573603
238	MIMAT0027647	hsa-miR-6873-3p	0.592201	0.995581	2277.55	0.439392	1.02354	1808.12	NA	1.86265e-09	0.133035	hsa-miR-6873-3p	0.752866	0.838475	0.686646	0.989818
239	MIMAT0027646	hsa-miR-6873-5p	0.504284	1.00442	2004.36	0.551664	1.01208	2149.5	NA	-3.72529e-09	0.111435	hsa-miR-6873-5p	0.938097	0.675634	0.835411	0.777743
240	MIMAT0027645	hsa-miR-6872-3p	0.144291	1.04594	847.541	0.775347	0.994405	2905.93	NA	3.72529e-09	0.21872	hsa-miR-6872-3p	0.970909	1.12758	0.654542	1.09948
241	MIMAT0027644	hsa-miR-6872-5p	0.578032	0.992051	2232.81	0.463324	1.01993	1880.78	NA	3.72529e-09	0.117631	hsa-miR-6872-5p	0.547023	0.835964	0.71368	0.734772
242	MIMAT0027643	hsa-miR-6871-3p	0.869502	1.00738	3309.45	0.178305	1.07567	975.127	NA	-3.72529e-09	0.159353	hsa-miR-6871-3p	0.867592	0.794542	1.1629	0.891559
243	MIMAT0027642	hsa-miR-6871-5p	0.614497	0.98796	2349.02	0.138901	1.12366	825.596	NA	-3.72529e-09	0.293699	hsa-miR-6871-5p	1.30201	1.1254	1.73116	1.08385
244	MIMAT0027641	hsa-miR-6870-3p	0.355438	1.02898	1554.11	0.574338	1.00406	2221.09	NA	-9.31323e-10	0.158678	hsa-miR-6870-3p	1.01913	0.940343	1.12265	0.742234
245	MIMAT0027640	hsa-miR-6870-5p	0.415299	1.01358	1735.43	0.0993895	1.09974	662.322	NA	0	0.439281	hsa-miR-6870-5p	1.18097	0.815642	1.70908	0.744673
246	MIMAT0027639	hsa-miR-6869-3p	0.692724	0.9921	2607.1	0.411243	1.03046	1722.88	NA	2.79397e-09	0.107191	hsa-miR-6869-3p	0.586079	0.705001	0.610151	0.819253
247	MIMAT0027637	hsa-miR-6868-3p	0.143947	1.0484	846.119	0.932724	1.00877	3661.74	NA	5.58794e-09	0.139019	hsa-miR-6868-3p	0.918235	0.877576	0.75717	0.60763
248	MIMAT0027636	hsa-miR-6868-5p	0.488282	1.00697	1956.54	0.576969	1.00408	2229.56	NA	-3.72529e-09	0.103545	hsa-miR-6868-5p	0.649048	0.785917	0.813392	0.590314
249	MIMAT0027635	hsa-miR-6867-3p	0.607002	0.990089	2324.78	0.334716	1.02304	1489.39	NA	3.72529e-09	0.172813	hsa-miR-6867-3p	0.44184	0.782412	0.813392	0.573603
250	MIMAT0027634	hsa-miR-6867-5p	0.430115	1.01166	1779.76	0.301091	1.00941	1384.54	NA	-3.72529e-09	0.255873	hsa-miR-6867-5p	0.956378	0.553448	1.04935	0.573603
251	MIMAT0027633	hsa-miR-6866-3p	0.92851	1.01158	3633.83	0.149872	1.11628	869.813	NA	2.79397e-09	0.146724	hsa-miR-6866-3p	0.560686	0.704589	0.797561	0.907987
252	MIMAT0027632	hsa-miR-6866-5p	0.904758	1.00765	3490.93	0.14977	1.11733	869.411	NA	2.79397e-09	0.16637	hsa-miR-6866-5p	0.432078	0.665247	0.839464	0.698812
253	MIMAT0027631	hsa-miR-6865-3p	0.877612	1.00514	3349.81	0.256911	1.02475	1242.73	NA	-3.72529e-09	0.0894865	hsa-miR-6865-3p	0.788794	0.758394	0.933316	0.92103
254	MIMAT0027630	hsa-miR-6865-5p	0.965449	1.01507	3913.84	0.0284749	0.809074	305.382	NA	-4.65661e-09	0.327513	hsa-miR-6865-5p	0.842711	1.15241	1.21205	1.63768
255	MIMAT0027629	hsa-miR-6864-3p	0.897895	1.0056	3453.44	0.109948	1.12967	708.41	NA	1.86265e-09	0.220905	hsa-miR-6864-3p	0.544156	0.631916	1.04901	0.664084
256	MIMAT0027628	hsa-miR-6864-5p	0.668351	0.993355	2525.23	0.461488	1.02028	1875.31	NA	-1.86265e-09	0.0810541	hsa-miR-6864-5p	0.848041	1.03828	0.975369	1.00352
257	MIMAT0027627	hsa-miR-6863	0.426346	1.0142	1768.38	0.499059	1.0178	1988.62	NA	-4.65661e-10	0.153686	hsa-miR-6863	0.888299	0.820631	1.0321	0.656033
258	MIMAT0027626	hsa-miR-6862-3p	0.500141	1.00706	1992.06	0.51814	1.0188	2046.79	NA	3.72529e-09	0.123933	hsa-miR-6862-3p	0.944461	0.666934	0.75428	0.856127
259	MIMAT0027625	hsa-miR-6862-5p	0.224645	1.03611	1135.91	0.829274	1.00531	3126	NA	2.79397e-09	0.138742	hsa-miR-6862-5p	0.974603	0.881362	0.662653	0.911511
260	MIMAT0027624	hsa-miR-6861-3p	0.188564	1.01754	1011.84	0.730906	0.998919	2742.39	NA	-3.72529e-09	0.203526	hsa-miR-6861-3p	0.917324	1.23246	1.0889	0.756194
261	MIMAT0027623	hsa-miR-6861-5p	0.336913	1.03456	1496.41	0.114519	1.12155	727.782	NA	1.49012e-08	0.562586	hsa-miR-6861-5p	1.83585	0.839932	1.9667	1.04276
262	MIMAT0027622	hsa-miR-6860	0.34086	1.03563	1508.43	0.37506	1.03688	1613.92	NA	-9.31323e-10	0.227949	hsa-miR-6860	1.03614	1.12693	1.36306	0.804026
263	MIMAT0027621	hsa-miR-6769b-3p	0.471788	1.00679	1906.38	0.691773	0.997566	2603.85	NA	-4.65661e-10	0.05376	hsa-miR-6769b-3p	1.09235	1.02144	0.975142	1.05776
264	MIMAT0027619	hsa-miR-6859-3p	0.0750337	1.13612	553.004	0.899489	1.00984	3461.73	NA	0	0.242925	hsa-miR-6859-3p	0.915016	1.36655	0.827078	0.915016
265	MIMAT0027618	hsa-miR-6859-5p	0.745781	0.999077	2796.02	0.194091	1.04614	1031.07	NA	0	0.203379	hsa-miR-6859-5p	0.73928	0.64016	0.64016	1.06329
266	MIMAT0027617	hsa-miR-6858-3p	0.891416	1.00421	3420.19	0.235916	1.03421	1173.7	NA	0	0.0969025	hsa-miR-6858-3p	0.990313	1.02917	1.18818	1.16439
267	MIMAT0027615	hsa-miR-6857-3p	0.900111	1.00661	3465.06	0.160767	1.09307	911.311	NA	1.86265e-09	0.15842	hsa-miR-6857-3p	0.807399	0.88057	0.933793	1.17108
268	MIMAT0027614	hsa-miR-6857-5p	0.357063	1.02723	1559.12	0.535968	1.01275	2101.67	NA	0	0.173073	hsa-miR-6857-5p	0.79022	0.398135	0.491936	0.620503
269	MIMAT0027613	hsa-miR-6856-3p	0.284986	1.03781	1333.4	0.819924	1.00536	3085.55	NA	-1.86265e-09	0.105836	hsa-miR-6856-3p	0.773204	0.884325	0.631271	0.793222
270	MIMAT0027612	hsa-miR-6856-5p	0.611855	0.987161	2340.59	0.479311	1.01718	1929.33	NA	0	0.0957427	hsa-miR-6856-5p	0.9669	1.19666	1.14602	1.09308
271	MIMAT0027611	hsa-miR-6855-3p	0.124653	1.05281	769.463	0.836946	1.0085	3158.79	NA	7.45058e-09	0.217933	hsa-miR-6855-3p	0.792337	1.10518	0.891462	0.573603
272	MIMAT0027610	hsa-miR-6855-5p	0.619029	0.987999	2363.32	0.38937	1.0336	1657.47	NA	-1.86265e-09	0.136854	hsa-miR-6855-5p	0.902959	0.787399	0.754932	1.04986
273	MIMAT0027609	hsa-miR-6854-3p	0.651532	0.994363	2468.34	0.54657	1.01487	2134.24	NA	0	0.0155892	hsa-miR-6854-3p	0.606277	0.60461	0.631095	0.632762
274	MIMAT0027608	hsa-miR-6854-5p	0.454606	1.00943	1854.45	0.681427	1.00083	2568.8	NA	0	0.0692374	hsa-miR-6854-5p	0.790926	0.643644	0.704941	0.651364
275	MIMAT0027607	hsa-miR-6853-3p	0.746281	0.999165	2797.74	0.26201	1.02379	1259.07	NA	-3.72529e-09	0.158091	hsa-miR-6853-3p	0.445815	0.760169	0.647745	0.800819
276	MIMAT0027606	hsa-miR-6853-5p	0.447558	1.00788	1832.74	0.526333	1.01624	2071.43	NA	1.86265e-09	0.153363	hsa-miR-6853-5p	0.691164	0.787329	0.553924	0.911213
277	MIMAT0027605	hsa-miR-6852-3p	0.800539	1.00269	3005.57	0.327347	1.01467	1466.35	NA	-2.79397e-09	0.0856829	hsa-miR-6852-3p	0.604192	0.649048	0.809375	0.675822
278	MIMAT0027604	hsa-miR-6852-5p	0.994551	1.01304	4299.83	0.0134239	0.63701	200.412	NA	-7.45058e-09	0.34122	hsa-miR-6852-5p	0.838369	0.465955	1.12264	1.22569
279	MIMAT0027603	hsa-miR-6851-3p	0.321614	1.03887	1448.49	0.813096	1.00556	3058.01	NA	3.72529e-09	0.0843342	hsa-miR-6851-3p	0.853572	0.985468	0.783222	0.853572
280	MIMAT0027602	hsa-miR-6851-5p	0.304534	1.04532	1395.41	0.590687	1.00182	2272.52	NA	2.79397e-09	0.182687	hsa-miR-6851-5p	1.01751	1.03423	0.74202	1.17108
281	MIMAT0027601	hsa-miR-6850-3p	0.455905	1.00794	1858.65	0.192537	1.04758	1025.63	NA	-7.45058e-09	0.322599	hsa-miR-6850-3p	1.18655	0.638092	1.30677	0.763436
282	MIMAT0027599	hsa-miR-6849-3p	0.449374	1.00803	1838.06	0.397925	1.03308	1683.23	NA	-3.72529e-09	0.193119	hsa-miR-6849-3p	0.550534	1.00912	0.871601	0.730622
283	MIMAT0027598	hsa-miR-6849-5p	0.202607	1.00604	1061.08	0.737189	0.999199	2764.57	NA	1.86265e-09	0.191004	hsa-miR-6849-5p	1.01643	1.13475	0.74202	1.14981
284	MIMAT0027597	hsa-miR-6848-3p	0.496513	1.00504	1981.24	0.543537	1.01333	2124.72	NA	-3.72529e-09	0.125605	hsa-miR-6848-3p	0.541309	0.619434	0.43049	0.722273
285	MIMAT0027596	hsa-miR-6848-5p	0.310467	1.04389	1413.58	0.0143537	0.654158	208.18	NA	1.49012e-08	0.976785	hsa-miR-6848-5p	2.03021	3.78766	4.15829	2.69414
286	MIMAT0027595	hsa-miR-6847-3p	0.687638	0.992226	2589.99	0.348023	1.02755	1530.97	NA	1.39698e-09	0.127158	hsa-miR-6847-3p	0.652851	0.79327	0.941303	0.682322
287	MIMAT0027594	hsa-miR-6847-5p	0.179187	1.01078	978.013	0.856659	1.00901	3248.4	NA	1.86265e-09	0.158473	hsa-miR-6847-5p	1.21702	0.978897	0.840798	1.01029
288	MIMAT0027593	hsa-miR-6846-3p	0.475064	1.00631	1916.23	0.71061	0.997238	2670.19	NA	0	0.0367906	hsa-miR-6846-3p	0.930741	1.00064	0.917408	0.930741
289	MIMAT0027592	hsa-miR-6846-5p	0.715729	0.997427	2688.64	0.212761	1.04854	1095.2	NA	-3.72529e-09	0.202169	hsa-miR-6846-5p	1.0377	1.44792	1.28799	1.48371
290	MIMAT0027591	hsa-miR-6845-3p	0.514942	1.00734	2036.75	0.461612	1.02007	1875.7	NA	1.86265e-09	0.151364	hsa-miR-6845-3p	0.881971	0.993092	0.78348	1.13078
291	MIMAT0027590	hsa-miR-6845-5p	0.0744037	1.1416	550.048	0.819337	1.00544	3083.17	NA	-7.45058e-09	0.295355	hsa-miR-6845-5p	0.941687	1.26708	1.08267	0.563486
292	MIMAT0027589	hsa-miR-6844	0.752555	1.00116	2820.62	0.310497	1.01724	1413.66	NA	0	0.123769	hsa-miR-6844	0.643211	0.872109	0.93833	0.792337
293	MIMAT0027588	hsa-miR-6843-3p	0.711866	0.995964	2674.76	0.401855	1.03107	1694.92	NA	2.79397e-09	0.101382	hsa-miR-6843-3p	0.66391	0.79911	0.720553	0.896021
294	MIMAT0027587	hsa-miR-6842-3p	0.638825	0.992745	2427.29	0.312985	1.01456	1421.73	NA	7.45058e-09	0.164141	hsa-miR-6842-3p	0.793246	0.455684	0.631271	0.793246
295	MIMAT0027586	hsa-miR-6842-5p	0.365338	1.02602	1584.46	0.519057	1.01799	2049.48	NA	3.72529e-09	0.183355	hsa-miR-6842-5p	0.649048	1.03468	0.695829	0.923759
296	MIMAT0027585	hsa-miR-6841-3p	0.760678	1.00069	2850.86	0.277525	1.0035	1309.69	NA	1.86265e-09	0.146551	hsa-miR-6841-3p	0.703402	1.00138	0.933316	1.02928
297	MIMAT0027584	hsa-miR-6841-5p	0.84942	1.00952	3214.27	0.184586	1.07009	997.537	NA	2.79397e-09	0.166359	hsa-miR-6841-5p	0.631787	0.74213	0.723981	1.01511
298	MIMAT0027583	hsa-miR-6840-3p	0.474158	1.00718	1913.55	0.61333	0.995472	2345.05	NA	1.86265e-09	0.0964771	hsa-miR-6840-3p	0.981752	0.82582	0.968424	0.792337
299	MIMAT0027582	hsa-miR-6840-5p	0.757686	1.00133	2839.88	0.25033	1.02424	1221.62	NA	0	0.15731	hsa-miR-6840-5p	1.2024	0.880773	1.16142	1.2024
300	MIMAT0027581	hsa-miR-6839-3p	0.567006	0.996918	2198.62	0.619318	0.993282	2364.26	NA	0	0.0276339	hsa-miR-6839-3p	0.729065	0.6955	0.74202	0.679838
301	MIMAT0027580	hsa-miR-6839-5p	0.169555	1.01622	943.938	0.440143	1.02219	1810.43	NA	0	0.309027	hsa-miR-6839-5p	1.01674	0.768563	0.445036	1.13592
302	MIMAT0027579	hsa-miR-6838-3p	0.36028	1.03004	1568.99	0.547169	1.01394	2136.26	NA	1.86265e-09	0.165577	hsa-miR-6838-3p	0.705439	0.7788	0.899159	0.497102
303	MIMAT0027578	hsa-miR-6838-5p	0.336457	1.03523	1494.85	0.759011	0.995932	2844.69	NA	0	0.0964349	hsa-miR-6838-5p	0.945267	0.975799	0.967828	0.766889
304	MIMAT0027577	hsa-miR-6837-3p	0.754289	1.00115	2827.02	0.206789	1.04484	1075.17	NA	3.72529e-09	0.191142	hsa-miR-6837-3p	0.581473	0.888824	0.747545	1.02732
305	MIMAT0027576	hsa-miR-6837-5p	0.971955	1.01634	3975.56	0.0904019	1.07247	623.592	NA	0	0.16738	hsa-miR-6837-5p	0.901286	0.877947	1.19439	1.16375
306	MIMAT0027575	hsa-miR-6836-3p	0.517903	1.0046	2046.08	0.587326	1.00277	2262.11	NA	0	0.0868559	hsa-miR-6836-3p	1.09796	1.25463	1.2467	1.09003
307	MIMAT0027574	hsa-miR-6836-5p	0.196541	1.00744	1039.37	0.902088	1.01029	3475.27	NA	0	0.116528	hsa-miR-6836-5p	0.814833	0.704609	0.547491	0.624278
308	MIMAT0027573	hsa-miR-6780b-3p	0.157749	1.02996	899.678	0.926702	1.00866	3622.07	NA	0	0.132412	hsa-miR-6780b-3p	0.759071	0.911744	0.619651	0.646573
309	MIMAT0027572	hsa-miR-6780b-5p	0.308655	1.0462	1408.14	0.843091	1.00773	3186.03	NA	0	0.0683947	hsa-miR-6780b-5p	2.27006	2.29742	2.18156	2.15421
310	MIMAT0027571	hsa-miR-6835-3p	0.398301	1.02366	1684.38	0.759324	0.996059	2845.86	NA	1.86265e-09	0.065651	hsa-miR-6835-3p	0.861588	0.841998	0.725724	0.846624
311	MIMAT0027570	hsa-miR-6835-5p	0.180841	1.00898	984.353	0.924302	1.00723	3607.53	NA	-1.86265e-09	0.108953	hsa-miR-6835-5p	1.0866	1.13475	0.939923	0.911511
312	MIMAT0027569	hsa-miR-6834-3p	0.798542	1.0021	2997.3	0.359746	1.0266	1567.24	NA	2.79397e-09	0.0703261	hsa-miR-6834-3p	0.673859	0.715862	0.759937	0.837285
313	MIMAT0027568	hsa-miR-6834-5p	0.982062	1.01514	4088.26	0.062872	1.02624	493.13	NA	7.45058e-09	0.1942	hsa-miR-6834-5p	0.706419	0.612221	0.997373	0.980325
314	MIMAT0027567	hsa-miR-6833-3p	0.58463	0.992641	2253.68	0.450721	1.02201	1842.54	NA	-1.86265e-09	0.113982	hsa-miR-6833-3p	0.661029	0.649304	0.831936	0.550628
315	MIMAT0027566	hsa-miR-6833-5p	0.342805	1.03675	1514.45	0.532622	1.01476	2091.24	NA	0	0.180682	hsa-miR-6833-5p	1.46246	1.06278	1.14133	1.30127
316	MIMAT0027565	hsa-miR-6832-3p	0.11952	1.07242	748.407	0.936005	1.00995	3682.93	NA	-1.86265e-09	0.160503	hsa-miR-6832-3p	1.02434	0.855656	0.646533	0.775325
317	MIMAT0027564	hsa-miR-6832-5p	0.683756	0.994731	2576.47	0.497791	1.01746	1984.85	NA	-9.31323e-10	0.0329853	hsa-miR-6832-5p	1.0377	0.996831	1.07856	1.0377
318	MIMAT0027563	hsa-miR-6831-3p	0.557121	0.998999	2166.91	0.186478	1.0597	1004.04	NA	0	0.260785	hsa-miR-6831-3p	0.911128	0.678842	0.642728	1.20087
319	MIMAT0027562	hsa-miR-6831-5p	0.020617	0.862727	254.303	0.990206	1.0122	4211.43	NA	7.45058e-09	0.309575	hsa-miR-6831-5p	1.41549	1.187	0.689445	0.996539
320	MIMAT0027561	hsa-miR-6830-3p	0.496637	1.0044	1981.61	0.444317	1.01903	1822.82	NA	0	0.156616	hsa-miR-6830-3p	0.689257	0.90527	0.982615	0.655944
321	MIMAT0027560	hsa-miR-6830-5p	0.737934	0.997858	2767.31	0.351388	1.02629	1541.2	NA	0	0.101127	hsa-miR-6830-5p	0.811565	0.607553	0.813767	0.791962
322	MIMAT0027559	hsa-miR-6829-3p	0.375144	1.02663	1614.18	0.549229	1.01286	2142.11	NA	3.72529e-09	0.168124	hsa-miR-6829-3p	0.8079	1.16159	1.06026	0.83869
323	MIMAT0027558	hsa-miR-6829-5p	0.0175103	0.79802	233.229	0.996068	1.00967	4340.84	NA	-7.45058e-09	0.260738	hsa-miR-6829-5p	1.11036	1.22148	0.67845	0.776569
324	MIMAT0027557	hsa-miR-6828-3p	0.662396	0.994134	2504.53	0.36584	1.03247	1586.04	NA	1.86265e-09	0.129373	hsa-miR-6828-3p	0.763117	0.663997	0.933316	0.646999
325	MIMAT0027556	hsa-miR-6828-5p	0.301041	1.04977	1384.41	0.807486	1.00266	3034.02	NA	0	0.0961285	hsa-miR-6828-5p	0.738808	0.8649	0.759863	0.62418
326	MIMAT0027555	hsa-miR-6827-3p	0.824454	1.00635	3105.72	0.28156	1.00467	1322.32	NA	2.79397e-09	0.109974	hsa-miR-6827-3p	0.678691	0.775369	0.771663	0.941154
327	MIMAT0027554	hsa-miR-6827-5p	0.798414	1.00221	2996.83	0.267054	1.01843	1275.46	NA	-3.72529e-09	0.1283	hsa-miR-6827-5p	0.720693	0.51668	0.825666	0.684687
328	MIMAT0027553	hsa-miR-6826-3p	0.703993	0.99249	2646.49	0.445216	1.01906	1825.49	NA	1.86265e-09	0.0735158	hsa-miR-6826-3p	0.672436	0.775338	0.718003	0.841077
329	MIMAT0027552	hsa-miR-6826-5p	0.0225288	0.871429	267.415	0.956318	1.0124	3832.59	NA	0	0.357747	hsa-miR-6826-5p	1.08636	1.57499	0.702556	1.08636
330	MIMAT0027551	hsa-miR-6825-3p	0.361714	1.02839	1573.54	0.471038	1.02032	1904.14	NA	-3.72529e-09	0.210193	hsa-miR-6825-3p	0.603435	0.957125	0.950956	0.565601
331	MIMAT0027550	hsa-miR-6825-5p	0.0359852	1.02882	351.21	0.992336	1.01168	4250.85	NA	-3.72529e-09	0.21794	hsa-miR-6825-5p	1.06045	1.0586	0.707422	0.660358
332	MIMAT0027549	hsa-miR-6824-3p	0.308614	1.04683	1407.95	0.751738	0.995469	2817.44	NA	-2.79397e-09	0.115481	hsa-miR-6824-3p	0.803883	0.770319	0.820236	0.566759
333	MIMAT0027548	hsa-miR-6824-5p	0.162094	1.02771	915.987	0.025768	0.801419	288.298	NA	-1.49012e-08	1.08949	hsa-miR-6824-5p	3.72715	2.6283	4.74408	2.36677
334	MIMAT0027547	hsa-miR-6823-3p	0.77471	1.0014	2903.39	0.208842	1.04603	1081.92	NA	-1.86265e-09	0.180297	hsa-miR-6823-3p	0.599408	0.953098	1.01595	0.861871
335	MIMAT0027546	hsa-miR-6823-5p	0.0184184	0.807429	239.208	0.994862	1.01089	4307.33	NA	3.72529e-09	0.276219	hsa-miR-6823-5p	1.0725	1.00274	0.479837	0.704199
336	MIMAT0027545	hsa-miR-6822-3p	0.987056	1.01484	4158.96	0.0457028	0.965	404.528	NA	-3.72529e-09	0.220061	hsa-miR-6822-3p	0.646162	0.524185	0.928301	0.979522
337	MIMAT0027544	hsa-miR-6822-5p	0.843289	1.00744	3186.91	0.15683	1.10719	896.31	NA	3.72529e-09	0.191758	hsa-miR-6822-5p	0.64972	0.658624	1.0504	0.679167
338	MIMAT0027543	hsa-miR-6821-3p	0.72484	0.994764	2720.48	0.396	1.03333	1677.25	NA	3.72529e-09	0.0892912	hsa-miR-6821-3p	0.83186	0.706273	0.781543	0.911511
339	MIMAT0027541	hsa-miR-6820-3p	0.116917	1.07205	737.704	0.818855	1.00592	3081.25	NA	-3.72529e-09	0.238914	hsa-miR-6820-3p	1.17399	1.17399	1.19439	0.698937
340	MIMAT0027540	hsa-miR-6820-5p	0.353526	1.03058	1548.11	0.0720139	1.04899	538.529	NA	0	0.501484	hsa-miR-6820-5p	1.58281	0.477127	1.47566	1.07818
341	MIMAT0027539	hsa-miR-6819-3p	0.846391	1.00774	3200.38	0.0565827	1.01342	461.699	NA	-7.45058e-09	0.322646	hsa-miR-6819-3p	1.10576	0.58446	1.00138	1.3519
342	MIMAT0027538	hsa-miR-6819-5p	0.19662	1.00672	1039.61	0.423415	1.03066	1759.64	NA	-7.45058e-09	0.299186	hsa-miR-6819-5p	1.86902	1.23877	1.30131	1.63768
343	MIMAT0027537	hsa-miR-6818-3p	0.359589	1.03063	1566.77	0.767825	0.996982	2877.9	NA	0	0.0803668	hsa-miR-6818-3p	0.853593	0.704609	0.711279	0.679838
344	MIMAT0027536	hsa-miR-6818-5p	0.110482	1.08202	710.824	0.956168	1.01248	3831.24	NA	-7.45058e-09	0.153634	hsa-miR-6818-5p	0.583709	0.650175	0.307428	0.443183
345	MIMAT0027535	hsa-miR-6817-3p	0.510541	1.00686	2023.53	0.424223	1.02991	1762.08	NA	3.72529e-09	0.165027	hsa-miR-6817-3p	1.0377	0.785326	0.785326	1.08734
346	MIMAT0027534	hsa-miR-6817-5p	0.912092	1.00704	3533.37	0.130925	1.1328	794.381	NA	0	0.176565	hsa-miR-6817-5p	0.911511	0.646237	0.996051	1.03527
347	MIMAT0027533	hsa-miR-6816-3p	0.590189	0.994378	2270.97	0.58607	1.00323	2258.31	NA	0	0.0484799	hsa-miR-6816-3p	0.649048	0.760169	0.688551	0.73539
348	MIMAT0027531	hsa-miR-6815-3p	0.157673	1.03092	899.376	0.933504	1.0089	3666.63	NA	3.72529e-09	0.125796	hsa-miR-6815-3p	0.971942	1.00384	0.734183	0.838606
349	MIMAT0027530	hsa-miR-6815-5p	0.373439	1.02562	1609.2	0.792794	0.998695	2973.68	NA	-9.31323e-10	0.0543467	hsa-miR-6815-5p	0.910886	0.869878	0.813392	0.793541
350	MIMAT0027529	hsa-miR-6814-3p	0.721592	0.995352	2709.37	0.315027	1.01617	1428.04	NA	3.72529e-09	0.140517	hsa-miR-6814-3p	0.546857	0.82659	0.713374	0.860154
351	MIMAT0027528	hsa-miR-6814-5p	0.303965	1.04727	1393.62	0.845121	1.00701	3194.82	NA	0	0.0713189	hsa-miR-6814-5p	0.878031	0.877947	0.735455	0.792337
352	MIMAT0027527	hsa-miR-6813-3p	0.286272	1.03675	1337.64	0.795281	0.999094	2983.84	NA	0	0.115054	hsa-miR-6813-3p	0.724929	0.960511	0.74749	0.712181
353	MIMAT0027526	hsa-miR-6813-5p	0.0302281	0.979859	316.577	0.991073	1.01196	4226.21	NA	7.45058e-09	0.241954	hsa-miR-6813-5p	1.79524	1.96156	1.55748	1.4165
354	MIMAT0027525	hsa-miR-6812-3p	0.592107	0.995787	2277.25	0.598447	0.999148	2297.49	NA	-6.98492e-10	0.0266615	hsa-miR-6812-3p	1.01393	0.988773	0.976193	1.02651
355	MIMAT0027524	hsa-miR-6812-5p	0.0755659	1.133	555.336	0.738345	0.998707	2768.66	NA	0	0.34805	hsa-miR-6812-5p	1.92613	1.254	1.45492	1.13963
356	MIMAT0027523	hsa-miR-6811-3p	0.155229	1.03704	890.477	0.614419	0.996536	2348.68	NA	0	0.260818	hsa-miR-6811-3p	1.21835	0.637408	0.713974	0.835927
357	MIMAT0027522	hsa-miR-6811-5p	0.661488	0.994393	2501.68	0.195307	1.04901	1035.33	NA	0	0.23206	hsa-miR-6811-5p	0.460204	0.826065	0.59266	0.977407
358	MIMAT0027521	hsa-miR-6810-3p	0.704682	0.993157	2648.95	0.434286	1.02566	1792.37	NA	-1.86265e-09	0.0750621	hsa-miR-6810-3p	0.994578	0.874713	0.944261	1.04305
359	MIMAT0027520	hsa-miR-6810-5p	0.109537	1.08664	706.66	0.913087	1.0079	3539.34	NA	0	0.19629	hsa-miR-6810-5p	1.09561	1.39242	1.0899	0.913885
360	MIMAT0027519	hsa-miR-6809-3p	0.482216	1.00664	1937.93	0.61187	0.99556	2340.64	NA	-3.72529e-09	0.0957528	hsa-miR-6809-3p	0.664022	0.869401	0.805001	0.679838
361	MIMAT0027518	hsa-miR-6809-5p	0.444443	1.00777	1823.18	0.23796	1.03528	1180.61	NA	0	0.290758	hsa-miR-6809-5p	1.0377	0.555498	1.13758	0.625473
362	MIMAT0027517	hsa-miR-6808-3p	0.615494	0.988528	2352.15	0.013476	0.632959	200.821	NA	0	0.934766	hsa-miR-6808-3p	5.35058	7.24805	6.91352	7.38231
363	MIMAT0027516	hsa-miR-6808-5p	0.693498	0.992282	2610.14	0.279565	1.00613	1315.84	NA	0	0.163085	hsa-miR-6808-5p	1.15147	1.02197	1.37689	1.0323
364	MIMAT0027515	hsa-miR-6807-3p	0.678475	0.993327	2558.79	0.4736	1.01868	1911.98	NA	-1.86265e-09	0.0667738	hsa-miR-6807-3p	0.889131	1.00025	0.933316	1.0377
365	MIMAT0027514	hsa-miR-6807-5p	0.399187	1.02252	1687.01	0.649344	0.99764	2461.5	NA	0	0.117569	hsa-miR-6807-5p	0.892926	1.15897	1.03007	0.922374
366	MIMAT0027512	hsa-miR-6806-5p	0.109468	1.09065	706.393	0.955533	1.0132	3826.08	NA	-1.86265e-09	0.153046	hsa-miR-6806-5p	1.20555	1.09082	0.865438	0.945988
367	MIMAT0027511	hsa-miR-6805-3p	0.0472887	1.09382	412.51	0.97738	1.01326	4032.49	NA	-7.45058e-09	0.243745	hsa-miR-6805-3p	1.32039	1.30028	1.10692	0.792337
368	MIMAT0027509	hsa-miR-6804-3p	0.645916	0.993368	2450.29	0.165292	1.08074	927.753	NA	0	0.244762	hsa-miR-6804-3p	0.879162	0.332944	0.74202	0.792337
369	MIMAT0027508	hsa-miR-6804-5p	0.71794	0.997188	2696.48	0.324447	1.01525	1457.22	NA	2.79397e-09	0.134706	hsa-miR-6804-5p	0.618686	0.70635	0.618686	0.900621
370	MIMAT0027507	hsa-miR-6803-3p	0.388138	1.02267	1653.84	0.537137	1.0133	2105.47	NA	-3.72529e-09	0.16859	hsa-miR-6803-3p	0.732821	1.00274	1.00206	0.679838
371	MIMAT0027506	hsa-miR-6803-5p	0.758794	1.00136	2843.82	0.263891	1.01989	1265.36	NA	0	0.150214	hsa-miR-6803-5p	7.19432	7.4525	7.55563	7.35614
372	MIMAT0027505	hsa-miR-6802-3p	0.934547	1.01098	3673.24	0.133865	1.13061	806.298	NA	1.86265e-09	0.156149	hsa-miR-6802-3p	0.796647	0.901539	0.994511	1.164
373	MIMAT0027504	hsa-miR-6802-5p	0.251938	1.04853	1226.81	0.0105236	0.583614	176.6	NA	-1.49012e-08	1.11253	hsa-miR-6802-5p	1.55834	1.72294	3.70464	1.24579
374	MIMAT0027503	hsa-miR-6801-3p	0.4896	1.00788	1960.18	0.677412	0.998441	2555.05	NA	0	0.0497892	hsa-miR-6801-3p	0.809263	0.734932	0.783352	0.696765
375	MIMAT0027502	hsa-miR-6801-5p	0.760087	1.00048	2848.79	0.230015	1.03395	1153.67	NA	-7.45058e-09	0.168991	hsa-miR-6801-5p	0.987871	0.649048	0.911767	1.01269
376	MIMAT0027501	hsa-miR-6800-3p	0.515514	1.00718	2038.46	0.658899	0.994071	2493.07	NA	-1.39698e-09	0.0426125	hsa-miR-6800-3p	0.929237	0.895672	0.937199	0.839856
377	MIMAT0027499	hsa-miR-6799-3p	0.829366	1.00568	3126.45	0.268025	1.01792	1278.6	NA	1.86265e-09	0.118477	hsa-miR-6799-3p	0.571701	0.78719	0.82327	0.820754
378	MIMAT0027498	hsa-miR-6799-5p	0.528418	0.99644	2078.34	0.0910537	1.07192	626.431	NA	-1.49012e-08	0.407164	hsa-miR-6799-5p	2.03746	1.27531	2.17434	1.63633
379	MIMAT0027497	hsa-miR-6798-3p	0.73227	0.997821	2747.14	0.175383	1.08071	964.832	NA	-3.72529e-09	0.232965	hsa-miR-6798-3p	0.445036	0.877947	0.986973	0.704091
380	MIMAT0027496	hsa-miR-6798-5p	0.937245	1.01128	3691.84	0.0177906	0.744455	235.16	NA	0	0.576079	hsa-miR-6798-5p	4.74233	5.07351	6.07821	5.07351
381	MIMAT0027495	hsa-miR-6797-3p	0.0164371	0.796421	224.525	0.99718	1.00968	4375.3	NA	-7.45058e-09	0.262592	hsa-miR-6797-3p	1.16964	1.22908	0.74202	0.752055
382	MIMAT0027494	hsa-miR-6797-5p	0.116498	1.07463	735.968	0.949535	1.01409	3779.46	NA	1.86265e-09	0.152769	hsa-miR-6797-5p	1.27218	1.13953	1.00768	0.925457
383	MIMAT0027493	hsa-miR-6796-3p	0.169852	1.01273	944.999	0.689996	0.997503	2597.7	NA	0	0.22461	hsa-miR-6796-3p	1.09202	1.2289	0.77392	1.26083
384	MIMAT0027492	hsa-miR-6796-5p	0.0207017	0.858468	254.905	0.996003	1.01005	4339.46	NA	7.45058e-09	0.257827	hsa-miR-6796-5p	1.97489	1.99125	1.60594	1.48365
385	MIMAT0027491	hsa-miR-6795-3p	0.301349	1.05005	1385.34	0.843963	1.00772	3189.58	NA	-3.72529e-09	0.0721815	hsa-miR-6795-3p	0.911511	0.94129	0.840642	0.77846
386	MIMAT0027490	hsa-miR-6795-5p	0.797148	1.00253	2991.47	0.262077	1.02232	1259.29	NA	1.86265e-09	0.133682	hsa-miR-6795-5p	1.0863	1.05452	1.34601	1.0863
387	MIMAT0027489	hsa-miR-6794-3p	0.346224	1.03687	1525.11	0.744225	0.998447	2790.46	NA	0	0.103113	hsa-miR-6794-3p	0.649048	0.818966	0.729889	0.571804
388	MIMAT0027487	hsa-miR-6793-3p	0.264402	1.05008	1266.98	0.87365	1.00914	3329.73	NA	0	0.0792749	hsa-miR-6793-3p	1.15751	1.18918	1.05313	1.02458
389	MIMAT0027486	hsa-miR-6793-5p	0.449542	1.00791	1838.6	0.687858	0.999751	2590.65	NA	-9.31323e-10	0.0698732	hsa-miR-6793-5p	1.11126	0.958183	0.990027	0.991747
390	MIMAT0027485	hsa-miR-6792-3p	0.592739	0.995396	2279.18	0.580526	1.00495	2240.85	NA	0	0.0511004	hsa-miR-6792-3p	0.629868	0.744638	0.67014	0.723272
391	MIMAT0027484	hsa-miR-6792-5p	0.871834	1.00704	3320.59	0.219348	1.04196	1118.02	NA	3.72529e-09	0.122618	hsa-miR-6792-5p	0.894818	0.760169	1.06026	0.925608
392	MIMAT0027483	hsa-miR-6791-3p	0.460154	1.00958	1871.41	0.705642	0.997258	2652.16	NA	0	0.0551618	hsa-miR-6791-3p	0.905953	1.01707	0.89262	0.936743
393	MIMAT0027482	hsa-miR-6791-5p	0.99537	1.0123	4320.91	0.0185205	0.761161	239.911	NA	0	0.28777	hsa-miR-6791-5p	6.29704	6.43063	6.7498	6.92513
394	MIMAT0027481	hsa-miR-6790-3p	0.864451	1.00813	3284.99	0.244769	1.02053	1203.18	NA	1.86265e-09	0.110394	hsa-miR-6790-3p	0.657168	0.773475	0.813392	0.924817
395	MIMAT0027480	hsa-miR-6790-5p	0.112105	1.08408	717.839	0.0787356	1.06909	570.4	NA	0	0.591345	hsa-miR-6790-5p	2.44728	1.00705	1.73059	1.79314
396	MIMAT0027479	hsa-miR-6789-3p	0.347024	1.0359	1527.73	0.743467	0.999468	2787.84	NA	3.72529e-09	0.111167	hsa-miR-6789-3p	0.845788	1.02781	0.773475	0.939191
397	MIMAT0027477	hsa-miR-6788-3p	0.584275	0.992772	2252.49	0.589316	1.00282	2268.48	NA	0	0.0482979	hsa-miR-6788-3p	0.833712	0.800147	0.76474	0.869119
398	MIMAT0027476	hsa-miR-6788-5p	0.567019	0.99656	2198.67	0.60431	0.997719	2316.18	NA	0	0.0431611	hsa-miR-6788-5p	0.674093	0.674093	0.726382	0.613845
399	MIMAT0027475	hsa-miR-6787-3p	0.686092	0.993419	2584.46	0.479166	1.01734	1928.84	NA	0	0.0592906	hsa-miR-6787-3p	0.911511	0.851518	0.88366	0.983643
400	MIMAT0027474	hsa-miR-6787-5p	0.0957701	1.08579	646.683	0.0578688	1.00898	468.126	NA	1.49012e-08	0.878458	hsa-miR-6787-5p	3.11695	3.78766	4.6433	2.60391
401	MIMAT0027473	hsa-miR-6786-3p	0.199713	1.00578	1050.73	0.562514	1.00632	2183.94	NA	3.72529e-09	0.243905	hsa-miR-6786-3p	0.910062	1.10113	0.631271	1.17252
402	MIMAT0027471	hsa-miR-6785-3p	0.493437	1.00589	1971.9	0.566309	1.0084	2196.41	NA	-1.86265e-09	0.110956	hsa-miR-6785-3p	1.11037	1.01125	0.928109	1.17108
403	MIMAT0027470	hsa-miR-6785-5p	0.64527	0.993704	2448.28	0.453965	1.02131	1852.61	NA	-1.86265e-09	0.0956627	hsa-miR-6785-5p	1.07763	0.933712	0.971663	1.13273
404	MIMAT0027469	hsa-miR-6784-3p	0.946437	1.01148	3755.88	0.11856	1.10472	744.638	NA	-1.39698e-09	0.166293	hsa-miR-6784-3p	0.650393	0.847972	0.98948	1.01631
405	MIMAT0027468	hsa-miR-6784-5p	0.0737975	1.1476	547.021	0.976654	1.01342	4024.83	NA	7.45058e-09	0.177905	hsa-miR-6784-5p	0.970876	1.00274	0.746572	0.632304
406	MIMAT0027467	hsa-miR-6783-3p	0.22247	1.03542	1128.85	0.837997	1.00818	3163.48	NA	0	0.135385	hsa-miR-6783-3p	0.758761	1.00107	0.780566	0.679838
407	MIMAT0027466	hsa-miR-6783-5p	0.991768	1.01492	4239.72	0.0258962	0.8	289.058	NA	0	0.275599	hsa-miR-6783-5p	0.912673	0.664492	1.25708	1.20375
408	MIMAT0027465	hsa-miR-6782-3p	0.857947	1.00769	3254.21	0.238699	1.0307	1183.15	NA	3.72529e-09	0.123815	hsa-miR-6782-3p	0.595294	0.547709	0.631271	0.825235
409	MIMAT0027464	hsa-miR-6782-5p	0.889505	1.00427	3409.9	0.0254812	0.803356	286.604	NA	3.72529e-09	0.61384	hsa-miR-6782-5p	1.24472	1.40245	2.56733	1.37838
410	MIMAT0027463	hsa-miR-6781-3p	0.597454	0.993885	2294.35	0.386928	1.03548	1650.07	NA	-3.72529e-09	0.153088	hsa-miR-6781-3p	0.523747	0.859289	0.669943	0.823748
411	MIMAT0027462	hsa-miR-6781-5p	0.181777	1.00931	987.765	0.319079	1.02065	1440.76	NA	-7.45058e-09	0.371966	hsa-miR-6781-5p	1.3116	0.911611	0.63276	1.43364
412	MIMAT0027461	hsa-miR-6780a-3p	0.808286	1.0023	3037.3	0.115577	1.12474	732.051	NA	-4.65661e-10	0.264364	hsa-miR-6780a-3p	0.465173	0.706069	1.0887	0.602048
413	MIMAT0027460	hsa-miR-6780a-5p	0.420793	1.0125	1751.86	0.415577	1.0301	1736.41	NA	3.72529e-09	0.197053	hsa-miR-6780a-5p	0.77626	1.26197	1.06026	1.00475
414	MIMAT0027459	hsa-miR-6779-3p	0.444962	1.00696	1824.73	0.510671	1.01979	2023.96	NA	0	0.149407	hsa-miR-6779-3p	1.09824	0.760169	0.860727	0.977935
415	MIMAT0027458	hsa-miR-6779-5p	0.103467	1.07508	679.841	0.420988	1.0302	1752.45	NA	7.45058e-09	0.442143	hsa-miR-6779-5p	3.34955	3.90808	3.89855	2.99633
416	MIMAT0027457	hsa-miR-6778-3p	0.525095	0.997528	2067.72	0.271519	1.01363	1290.08	NA	0	0.222617	hsa-miR-6778-3p	1.02681	0.593157	0.74202	1.0377
417	MIMAT0027456	hsa-miR-6778-5p	0.629348	0.993106	2396.81	0.165251	1.08201	927.622	NA	3.72529e-09	0.282131	hsa-miR-6778-5p	0.780228	1.21314	1.41889	0.92926
418	MIMAT0027455	hsa-miR-6777-3p	0.662726	0.993982	2505.61	0.526235	1.01648	2071.02	NA	0	0.025044	hsa-miR-6777-3p	0.798818	0.761741	0.82138	0.798818
419	MIMAT0027454	hsa-miR-6777-5p	0.836848	1.00548	3158.3	0.139216	1.1203	826.955	NA	0	0.214331	hsa-miR-6777-5p	1.0629	1.02934	1.48406	1.0629
420	MIMAT0027453	hsa-miR-6776-3p	0.54202	0.997968	2119.89	0.312735	1.01589	1420.93	NA	1.86265e-09	0.197644	hsa-miR-6776-3p	0.857975	0.681128	0.618711	1.05056
421	MIMAT0027451	hsa-miR-6775-3p	0.957106	1.01487	3838.81	0.104962	1.1262	686.565	NA	0	0.172993	hsa-miR-6775-3p	0.458886	0.46792	0.827243	0.649839
422	MIMAT0027450	hsa-miR-6775-5p	0.643057	0.990958	2440.94	0.118534	1.10671	744.552	NA	0	0.315617	hsa-miR-6775-5p	4.09274	4.78839	4.74219	4.5881
423	MIMAT0027449	hsa-miR-6774-3p	0.751006	1.0017	2814.66	0.192985	1.0463	1027.09	NA	0	0.202893	hsa-miR-6774-3p	0.579184	1.01498	1.00708	0.924388
424	MIMAT0027448	hsa-miR-6774-5p	0.118358	1.07456	743.782	0.932122	1.00883	3657.82	NA	-1.86265e-09	0.166426	hsa-miR-6774-5p	1.15173	1.00274	0.933316	0.750597
425	MIMAT0027447	hsa-miR-6773-3p	0.975055	1.01588	4007.83	0.0490072	0.972328	422.191	NA	0	0.238309	hsa-miR-6773-3p	0.774813	0.581734	0.923558	1.14201
426	MIMAT0027446	hsa-miR-6773-5p	0.647499	0.993811	2455.31	0.4694	1.01966	1899.41	NA	0	0.0832643	hsa-miR-6773-5p	0.623034	0.583202	0.747208	0.552065
427	MIMAT0027445	hsa-miR-6772-3p	0.563209	0.99748	2186.25	0.601805	0.997519	2308.37	NA	-1.86265e-09	0.0584944	hsa-miR-6772-3p	0.921479	1.05836	0.9612	1.01152
428	MIMAT0027444	hsa-miR-6772-5p	0.095151	1.09222	643.737	0.831184	1.00577	3134.09	NA	-7.45058e-09	0.267885	hsa-miR-6772-5p	1.3116	0.783797	0.839166	0.735242
429	MIMAT0027443	hsa-miR-6771-3p	0.893604	1.0047	3430.79	0.203202	1.04158	1063.08	NA	2.32831e-09	0.124788	hsa-miR-6771-3p	0.760997	0.885853	0.943371	1.0615
430	MIMAT0027442	hsa-miR-6771-5p	0.12771	1.04786	781.509	0.0363915	0.881632	353.533	NA	0	0.88601	hsa-miR-6771-5p	3.86528	3.85868	5.35556	3.27456
431	MIMAT0027441	hsa-miR-6770-3p	0.769989	1.00092	2885.91	0.0666044	1.03226	511.572	NA	-5.58794e-09	0.340224	hsa-miR-6770-3p	0.544156	0.894973	0.702441	1.32863
432	MIMAT0027440	hsa-miR-6770-5p	0.101592	1.07749	671.721	0.90924	1.00752	3517	NA	-5.58794e-09	0.210685	hsa-miR-6770-5p	1.15685	0.804315	0.680622	0.778114
433	MIMAT0027439	hsa-miR-6769a-3p	0.768216	1.00031	2879.43	0.330526	1.01903	1475.97	NA	1.86265e-09	0.113526	hsa-miR-6769a-3p	0.690134	0.690134	0.686496	0.911511
434	MIMAT0027438	hsa-miR-6769a-5p	0.603997	0.993283	2315.22	0.528277	1.01616	2077.85	NA	1.86265e-09	0.0697904	hsa-miR-6769a-5p	0.78731	0.88437	0.934833	0.78731
435	MIMAT0027437	hsa-miR-6768-3p	0.0806517	1.10818	579.406	0.968108	1.01277	3938.15	NA	0	0.181665	hsa-miR-6768-3p	0.836288	1.02451	0.675223	0.617554
436	MIMAT0027436	hsa-miR-6768-5p	0.839079	1.00606	3168.37	0.0951249	1.0892	643.614	NA	-4.19095e-09	0.283313	hsa-miR-6768-5p	0.729245	1.07166	1.42061	0.974603
437	MIMAT0027435	hsa-miR-6767-3p	0.853324	1.00921	3232.87	0.225748	1.0319	1139.54	NA	3.72529e-09	0.129951	hsa-miR-6767-3p	0.724448	0.544156	0.741388	0.853016
438	MIMAT0027434	hsa-miR-6767-5p	0.840378	1.00605	3174.1	0.156522	1.11184	895.114	NA	1.86265e-09	0.194162	hsa-miR-6767-5p	0.689051	0.877947	0.813392	1.14675
439	MIMAT0027433	hsa-miR-6766-3p	0.67008	0.993679	2530.84	0.207252	1.04489	1076.61	NA	0	0.218556	hsa-miR-6766-3p	0.812577	1.2288	1.01508	1.29501
440	MIMAT0027432	hsa-miR-6766-5p	0.273059	1.04306	1294.82	0.251977	1.0246	1226.96	NA	0	0.357164	hsa-miR-6766-5p	1.26119	0.498449	1.10475	0.679838
441	MIMAT0027430	hsa-miR-6765-5p	0.864382	1.0083	3284.6	0.0226548	0.79603	268.248	NA	0	0.500177	hsa-miR-6765-5p	5.00884	5.60278	6.23119	5.4833
442	MIMAT0027429	hsa-miR-6764-3p	0.114604	1.08098	728.113	0.753194	0.995392	2822.95	NA	-7.45058e-09	0.259931	hsa-miR-6764-3p	0.624737	1.08332	0.813392	0.473187
443	MIMAT0027428	hsa-miR-6764-5p	0.136641	1.06064	816.97	0.93682	1.00988	3688.7	NA	-7.45058e-09	0.144734	hsa-miR-6764-5p	0.856137	1.0167	0.686646	0.74681
444	MIMAT0027427	hsa-miR-6763-3p	0.235622	1.04688	1172.71	0.884006	1.01095	3382.06	NA	-3.72529e-09	0.0985065	hsa-miR-6763-3p	1.00833	1.00625	0.804314	0.911511
445	MIMAT0027426	hsa-miR-6763-5p	0.255379	1.04956	1237.95	0.0404345	0.935276	375.986	NA	0	0.781785	hsa-miR-6763-5p	2.10469	1.70908	3.25146	1.49014
446	MIMAT0027425	hsa-miR-6762-3p	0.14469	1.04554	849.225	0.898944	1.01021	3459	NA	3.72529e-09	0.164646	hsa-miR-6762-3p	0.99572	1.1383	0.745563	0.99572
447	MIMAT0027424	hsa-miR-6762-5p	0.72705	0.995719	2728.56	0.377113	1.03633	1620.06	NA	1.86265e-09	0.106326	hsa-miR-6762-5p	0.544156	0.69626	0.621761	0.792337
448	MIMAT0027423	hsa-miR-6761-3p	0.5504	0.99783	2145.46	0.474551	1.01788	1914.77	NA	0	0.119076	hsa-miR-6761-3p	0.548072	0.645132	0.75796	0.475078
449	MIMAT0027422	hsa-miR-6761-5p	0.297169	1.05464	1371.96	0.768212	0.996359	2879.42	NA	1.86265e-09	0.126166	hsa-miR-6761-5p	0.982542	1.07377	0.799871	1.05122
450	MIMAT0027421	hsa-miR-6760-3p	0.911334	1.00766	3528.71	0.177302	1.07668	971.407	NA	2.32831e-09	0.137484	hsa-miR-6760-3p	0.713815	0.877947	0.957182	1.0377
451	MIMAT0027420	hsa-miR-6760-5p	0.313802	1.03767	1424.24	0.356502	1.02497	1557.51	NA	0	0.249059	hsa-miR-6760-5p	0.612245	1.20437	0.822105	0.983171
452	MIMAT0027419	hsa-miR-6759-3p	0.285266	1.03474	1334.34	0.633609	0.995393	2410.3	NA	0	0.168429	hsa-miR-6759-3p	0.813951	0.899413	0.970761	0.576513
453	MIMAT0027418	hsa-miR-6759-5p	0.472459	1.00589	1908.36	0.493645	1.01849	1972.48	NA	1.86265e-09	0.156124	hsa-miR-6759-5p	0.747087	0.858208	0.628476	0.988847
454	MIMAT0027417	hsa-miR-6758-3p	0.405579	1.02351	1705.75	0.512394	1.01793	2029	NA	0	0.172125	hsa-miR-6758-3p	0.606873	1.01848	0.743589	0.847968
455	MIMAT0027416	hsa-miR-6758-5p	0.278794	1.04333	1313.53	0.860132	1.00923	3264.27	NA	0	0.076178	hsa-miR-6758-5p	0.980948	0.931891	0.849052	0.815773
456	MIMAT0027415	hsa-miR-6757-3p	0.267365	1.04739	1276.4	0.454071	1.02055	1852.92	NA	0	0.251354	hsa-miR-6757-3p	0.729018	1.21065	0.736401	1.11469
457	MIMAT0027414	hsa-miR-6757-5p	0.344032	1.03773	1518.15	0.400322	1.03116	1690.53	NA	1.86265e-09	0.232649	hsa-miR-6757-5p	1.0377	1.27398	0.892352	1.40624
458	MIMAT0027413	hsa-miR-6756-3p	0.311264	1.04124	1416.13	0.624473	0.993588	2380.61	NA	0	0.1665	hsa-miR-6756-3p	1.17108	0.808927	0.991236	0.842491
459	MIMAT0027411	hsa-miR-6755-3p	0.363448	1.02761	1578.98	0.734556	0.999161	2755.49	NA	1.86265e-09	0.0962566	hsa-miR-6755-3p	0.819868	0.614419	0.644114	0.643866
460	MIMAT0027410	hsa-miR-6755-5p	0.227886	1.04063	1146.8	0.555646	1.01013	2162.15	NA	-3.72529e-09	0.228182	hsa-miR-6755-5p	0.748661	0.831091	0.440716	0.974603
461	MIMAT0027409	hsa-miR-6754-3p	0.310858	1.04292	1414.8	0.824304	1.0051	3105.09	NA	3.72529e-09	0.0850128	hsa-miR-6754-3p	0.842283	0.947175	0.740498	0.841843
462	MIMAT0027408	hsa-miR-6754-5p	0.37602	1.02537	1616.89	0.782896	0.996315	2935.22	NA	0	0.0665072	hsa-miR-6754-5p	0.979918	1.06052	0.899319	0.979918
463	MIMAT0027407	hsa-miR-6753-3p	0.19428	1.01162	1031.65	0.87922	1.00999	3358.04	NA	-3.72529e-09	0.132241	hsa-miR-6753-3p	0.946709	1.05553	0.928932	0.732633
464	MIMAT0027406	hsa-miR-6753-5p	0.0644536	1.11534	501.233	0.888809	1.00942	3406.59	NA	3.72529e-09	0.310911	hsa-miR-6753-5p	1.5722	1.00392	0.875018	1.03608
465	MIMAT0027405	hsa-miR-6752-3p	0.385846	1.02248	1646.79	0.200832	1.04574	1054.82	NA	-7.45058e-09	0.321689	hsa-miR-6752-3p	1.44413	0.892701	0.974161	1.51396
466	MIMAT0027404	hsa-miR-6752-5p	0.988258	1.01516	4176.16	0.0250489	0.806294	283.73	NA	0	0.339286	hsa-miR-6752-5p	5.53669	5.68943	6.32433	5.88885
467	MIMAT0027403	hsa-miR-6751-3p	0.496279	1.00589	1980.44	0.552231	1.01111	2151.47	NA	1.86265e-09	0.118886	hsa-miR-6751-3p	0.792337	0.760169	0.631271	0.912727
468	MIMAT0027402	hsa-miR-6751-5p	0.557121	0.998999	2166.91	0.202879	1.04458	1062.16	NA	7.45058e-09	0.269175	hsa-miR-6751-5p	1.29359	0.812085	1.38759	0.974436
469	MIMAT0027401	hsa-miR-6750-3p	0.453652	1.00926	1851.52	0.663776	0.996205	2509.27	NA	1.86265e-09	0.0869518	hsa-miR-6750-3p	0.761007	0.965019	0.801007	0.849574
470	MIMAT0027399	hsa-miR-6749-3p	0.864186	1.00884	3283.77	0.198816	1.0519	1047.46	NA	-1.86265e-09	0.149152	hsa-miR-6749-3p	0.734676	1.00274	1.06026	1.0377
471	MIMAT0027398	hsa-miR-6749-5p	0.875066	1.00623	3337.06	0.013098	0.64828	197.353	NA	0	0.592134	hsa-miR-6749-5p	3.86865	4.6072	5.32086	4.49249
472	MIMAT0027397	hsa-miR-6748-3p	0.933528	1.01107	3666.77	0.110421	1.12449	710.524	NA	-1.86265e-09	0.185541	hsa-miR-6748-3p	0.599952	0.718695	0.786188	1.0377
473	MIMAT0027396	hsa-miR-6748-5p	0.791742	1.00314	2969.93	0.183183	1.0714	992.527	NA	2.79397e-09	0.195421	hsa-miR-6748-5p	0.899236	1.13475	1.37136	1.0377
474	MIMAT0027395	hsa-miR-6747-3p	0.566339	0.997269	2196.5	0.453537	1.02085	1851.22	NA	3.72529e-09	0.132059	hsa-miR-6747-3p	0.810841	0.648446	0.631054	0.896168
475	MIMAT0027394	hsa-miR-6747-5p	0.429857	1.0126	1778.93	0.330432	1.02011	1475.69	NA	1.86265e-09	0.225801	hsa-miR-6747-5p	1.0231	1.24173	1.43038	0.915827
476	MIMAT0027393	hsa-miR-6746-3p	0.942805	1.01206	3729	0.054799	1.00494	452.838	NA	1.86265e-09	0.27262	hsa-miR-6746-3p	0.56668	0.770693	0.809421	1.21584
477	MIMAT0027392	hsa-miR-6746-5p	0.538056	0.994247	2107.97	0.177969	1.07505	973.86	NA	-4.65661e-10	0.274425	hsa-miR-6746-5p	0.547512	0.649048	1.06665	0.428037
478	MIMAT0027391	hsa-miR-6745	0.58549	0.992272	2256.61	0.442142	1.02065	1816.68	NA	1.86265e-09	0.129102	hsa-miR-6745	0.678372	0.874347	0.943668	0.690191
479	MIMAT0027390	hsa-miR-6744-3p	0.324415	1.03916	1457.14	0.643133	0.998765	2441.2	NA	-2.79397e-09	0.157251	hsa-miR-6744-3p	0.746186	0.649428	0.450511	0.799802
480	MIMAT0027389	hsa-miR-6744-5p	0.137452	1.05624	820.245	0.703372	0.999574	2644.16	NA	3.72529e-09	0.253032	hsa-miR-6744-5p	1.30889	0.763498	0.799568	0.9088
481	MIMAT0027388	hsa-miR-6743-3p	0.49086	1.00688	1964.01	0.686068	0.999674	2584.34	NA	0	0.0355175	hsa-miR-6743-3p	0.868901	0.926174	0.892219	0.834947
482	MIMAT0027387	hsa-miR-6743-5p	0.663904	0.994128	2509.74	0.041045	0.92161	378.968	NA	0	0.514389	hsa-miR-6743-5p	4.20889	4.85501	5.42503	4.53735
483	MIMAT0027386	hsa-miR-6742-3p	0.16945	1.01692	943.552	0.918642	1.00775	3572.53	NA	-7.45058e-09	0.126856	hsa-miR-6742-3p	0.8127	0.924229	0.722791	0.623499
484	MIMAT0027385	hsa-miR-6742-5p	0.69174	0.992853	2603.72	0.0920834	1.07579	630.814	NA	-7.45058e-09	0.3374	hsa-miR-6742-5p	1.09345	0.7048	1.48371	0.860847
485	MIMAT0027384	hsa-miR-6741-3p	0.515733	1.00632	2039.16	0.578618	1.00429	2234.76	NA	-1.86265e-09	0.093615	hsa-miR-6741-3p	0.870008	1.06108	1.02671	0.885222
486	MIMAT0027382	hsa-miR-6740-3p	0.514643	1.0089	2035.87	0.571358	1.00919	2212.04	NA	1.86265e-09	0.103774	hsa-miR-6740-3p	0.652978	0.760169	0.580666	0.805711
487	MIMAT0027381	hsa-miR-6740-5p	0.376024	1.02477	1616.91	0.780428	0.995927	2925.65	NA	0	0.0580668	hsa-miR-6740-5p	0.87711	0.815921	0.797773	0.736584
488	MIMAT0027380	hsa-miR-6739-3p	0.314951	1.03848	1427.83	0.519596	1.01774	2051.31	NA	0	0.207012	hsa-miR-6739-3p	0.629558	0.943972	0.934009	0.531953
489	MIMAT0027379	hsa-miR-6739-5p	0.109479	1.0884	706.426	0.921291	1.00849	3588.65	NA	-7.45058e-09	0.1852	hsa-miR-6739-5p	0.744594	1.05163	0.646475	0.674126
490	MIMAT0027378	hsa-miR-6738-3p	0.487234	1.00752	1953.26	0.391304	1.03456	1662.93	NA	-3.72529e-09	0.187784	hsa-miR-6738-3p	0.94521	0.597909	0.955566	0.657588
491	MIMAT0027377	hsa-miR-6738-5p	0.0914469	1.08767	628.055	0.964047	1.01197	3900.7	NA	7.45058e-09	0.166293	hsa-miR-6738-5p	0.942984	1.01359	0.642119	0.793037
492	MIMAT0027376	hsa-miR-6737-3p	0.321078	1.04299	1446.78	0.74453	0.997691	2791.62	NA	1.86265e-09	0.116789	hsa-miR-6737-3p	1.09747	0.876267	0.841394	0.950182
493	MIMAT0027375	hsa-miR-6737-5p	0.558379	0.997756	2171.03	0.412357	1.031	1726.29	NA	-9.31323e-10	0.138036	hsa-miR-6737-5p	0.721364	0.727847	0.936824	0.596619
494	MIMAT0027374	hsa-miR-6736-3p	0.485438	1.00879	1947.83	0.45184	1.02102	1846.17	NA	0	0.161023	hsa-miR-6736-3p	0.588451	0.987922	0.813392	0.792337
495	MIMAT0027373	hsa-miR-6736-5p	0.564929	0.99631	2191.88	0.454856	1.01982	1855.24	NA	-9.31323e-10	0.123366	hsa-miR-6736-5p	0.833591	0.936494	1.06026	0.769936
496	MIMAT0027372	hsa-miR-6735-3p	0.97705	1.01521	4029.12	0.0671975	1.02761	514.526	NA	0	0.199031	hsa-miR-6735-3p	0.649048	0.490274	0.875427	0.911511
497	MIMAT0027371	hsa-miR-6735-5p	0.507717	1.0056	2014.73	0.118983	1.10197	746.355	NA	-7.45058e-09	0.348216	hsa-miR-6735-5p	0.792337	1.57622	1.27595	1.48371
498	MIMAT0027370	hsa-miR-6734-3p	0.381794	1.02652	1634.19	0.781025	0.995861	2927.89	NA	0	0.0577207	hsa-miR-6734-3p	0.845658	0.936429	0.800502	0.834027
499	MIMAT0027369	hsa-miR-6734-5p	0.12426	1.0553	767.895	0.93884	1.01016	3702.6	NA	3.72529e-09	0.152995	hsa-miR-6734-5p	1.10092	1.19903	1.0028	0.836741
500	MIMAT0027368	hsa-miR-6733-3p	0.229489	1.0397	1151.96	0.851727	1.00914	3225.35	NA	0	0.126235	hsa-miR-6733-3p	0.753616	0.836956	0.545046	0.753616
501	MIMAT0027367	hsa-miR-6733-5p	0.894097	1.00428	3433.04	0.12879	1.13134	785.851	NA	1.86265e-09	0.19284	hsa-miR-6733-5p	0.681981	0.992276	0.987912	1.14362
502	MIMAT0027366	hsa-miR-6732-3p	0.854504	1.00827	3238.43	0.132911	1.13294	802.246	NA	-1.86265e-09	0.210015	hsa-miR-6732-3p	0.730618	0.934409	0.871597	1.22754
503	MIMAT0027364	hsa-miR-6731-3p	0.836765	1.00565	3157.98	0.10655	1.13007	693.879	NA	-7.45058e-09	0.24648	hsa-miR-6731-3p	1.04136	0.559363	1.06358	1.04136
504	MIMAT0027363	hsa-miR-6731-5p	0.078992	1.12919	571.678	0.92607	1.00845	3617.96	NA	0	0.226666	hsa-miR-6731-5p	0.666396	1.01201	0.6577	0.461659
505	MIMAT0027362	hsa-miR-6730-3p	0.248203	1.05201	1214.83	0.819661	1.0053	3084.38	NA	3.72529e-09	0.12822	hsa-miR-6730-3p	0.77212	1.02415	0.74202	0.792337
506	MIMAT0027361	hsa-miR-6730-5p	0.88839	1.00498	3404.22	0.201779	1.0483	1058.09	NA	0	0.127781	hsa-miR-6730-5p	0.828874	0.877947	1.12586	0.952987
507	MIMAT0027360	hsa-miR-6729-3p	0.0299261	0.97695	314.579	0.978071	1.01329	4040.68	NA	-7.45058e-09	0.277641	hsa-miR-6729-3p	0.956207	1.35754	0.818307	0.724278
508	MIMAT0027359	hsa-miR-6729-5p	0.997035	1.01042	4369.6	0.0131523	0.644043	197.858	NA	0	0.334247	hsa-miR-6729-5p	7.56725	7.44058	8.17696	7.91819
509	MIMAT0027358	hsa-miR-6728-3p	0.99653	1.01058	4354.13	0.0195851	0.777155	247.632	NA	0	0.266883	hsa-miR-6728-3p	0.545622	0.545622	1.0049	1.0121
510	MIMAT0027357	hsa-miR-6728-5p	0.464197	1.0074	1883.49	0.481406	1.01647	1935.45	NA	3.72529e-09	0.160505	hsa-miR-6728-5p	1.0324	0.769942	0.761053	1.04129
511	MIMAT0027356	hsa-miR-6727-3p	0.250815	1.04764	1223.2	0.879268	1.0098	3358.3	NA	0	0.0850411	hsa-miR-6727-3p	1.04848	1.00274	0.865768	0.911511
512	MIMAT0027355	hsa-miR-6727-5p	0.995761	1.01203	4331.52	0.0107169	0.587262	178.059	NA	0	0.385314	hsa-miR-6727-5p	7.17907	6.87468	7.77996	7.45084
513	MIMAT0027354	hsa-miR-6726-3p	0.618447	0.988441	2361.48	0.360617	1.02781	1570	NA	3.72529e-09	0.159341	hsa-miR-6726-3p	0.61588	0.931014	0.741668	0.949875
514	MIMAT0027353	hsa-miR-6726-5p	0.353517	1.0312	1548.08	0.0706995	1.03971	532.104	NA	4.65661e-09	0.557717	hsa-miR-6726-5p	0.929318	1.27398	2.05143	0.803134
515	MIMAT0027345	hsa-miR-6720-5p	0.92579	1.01101	3616.41	0.135785	1.13434	813.65	NA	0	0.160852	hsa-miR-6720-5p	0.802296	0.612323	0.892969	0.985645
516	MIMAT0027103	hsa-miR-5699-5p	0.981477	1.01477	4080.87	0.0369607	0.886094	356.644	NA	0	0.25587	hsa-miR-5699-5p	0.826254	0.645239	0.990852	1.24395
517	MIMAT0027041	hsa-miR-5088-3p	0.889494	1.0045	3409.85	0.239296	1.0275	1185.23	NA	0	0.0922897	hsa-miR-5088-3p	0.672166	0.655475	0.837784	0.807849
518	MIMAT0027037	hsa-miR-3928-5p	0.710387	0.996316	2669.29	0.219778	1.04078	1119.58	NA	-3.72529e-09	0.194759	hsa-miR-3928-5p	1.07068	0.745286	0.914998	1.18639
519	MIMAT0027036	hsa-miR-3912-5p	0.666841	0.993999	2520.01	0.25486	1.02367	1236.2	NA	3.72529e-09	0.190244	hsa-miR-3912-5p	0.847273	0.550656	0.664559	0.970386
520	MIMAT0027032	hsa-miR-500b-3p	0.390962	1.0225	1662	0.743752	0.998684	2788.83	NA	0	0.0803624	hsa-miR-500b-3p	0.662135	0.8032	0.614518	0.706141
521	MIMAT0027027	hsa-miR-3192-3p	0.856502	1.00753	3247.74	0.0310406	0.845444	321.598	NA	0	0.414854	hsa-miR-3192-3p	0.938207	0.273525	0.823599	1.26429
522	MIMAT0027026	hsa-miR-3151-3p	0.495214	1.00639	1977.04	0.668477	0.99773	2525.6	NA	-9.31323e-10	0.0552433	hsa-miR-3151-3p	0.889893	0.766861	0.812042	0.790987
523	MIMAT0026921	hsa-miR-2276-5p	0.974523	1.01625	4002.23	0.0730176	1.0536	543.388	NA	0	0.194826	hsa-miR-2276-5p	0.636299	0.649507	1.04368	0.882176
524	MIMAT0026917	hsa-miR-1910-3p	0.208781	1.01373	1081.69	0.866537	1.00775	3294.68	NA	1.86265e-09	0.128477	hsa-miR-1910-3p	1.02251	0.819058	0.800909	0.724468
525	MIMAT0026916	hsa-miR-1908-3p	0.37569	1.0269	1615.8	0.784901	0.996937	2943.27	NA	0	0.058485	hsa-miR-1908-3p	1.0377	1.13475	1.00289	1.01819
526	MIMAT0026765	hsa-miR-1537-5p	0.0269629	0.947405	295.902	0.986476	1.01379	4149.64	NA	-7.45058e-09	0.268439	hsa-miR-1537-5p	0.85355	1.19597	0.618131	0.634816
527	MIMAT0026749	hsa-miR-513b-3p	0.858051	1.00755	3254.63	0.202516	1.04622	1060.67	NA	-1.86265e-09	0.148925	hsa-miR-513b-3p	0.649048	0.871561	0.85417	1.01153
528	MIMAT0026744	hsa-miR-1252-3p	0.569839	0.995434	2207.25	0.522642	1.01722	2060.71	NA	1.86265e-09	0.101098	hsa-miR-1252-3p	0.686646	0.915545	0.76787	0.865989
529	MIMAT0026743	hsa-miR-1288-5p	0.517541	1.00601	2045.07	0.54463	1.01372	2128.24	NA	0	0.106491	hsa-miR-1288-5p	0.592433	0.772022	0.784563	0.582873
530	MIMAT0026742	hsa-miR-1266-3p	0.844026	1.00753	3189.89	0.110328	1.12603	710.086	NA	0	0.231246	hsa-miR-1266-3p	1.04894	0.760169	0.963565	1.3116
531	MIMAT0026741	hsa-miR-1251-3p	0.172963	1.0194	955.619	0.714304	0.99816	2683.28	NA	-2.79397e-09	0.219658	hsa-miR-1251-3p	0.885176	0.786056	0.445036	0.917987
532	MIMAT0026740	hsa-miR-1250-3p	0.159237	1.02657	905.463	0.748449	0.996272	2805.62	NA	3.72529e-09	0.213967	hsa-miR-1250-3p	1.20443	0.745859	0.80392	0.804341
533	MIMAT0026739	hsa-miR-548f-5p	0.717104	0.99723	2693.59	0.137565	1.13073	820.709	NA	-5.58794e-09	0.265422	hsa-miR-548f-5p	0.606492	0.696646	1.15955	0.589494
534	MIMAT0026738	hsa-miR-1287-3p	0.135998	1.06102	814.556	0.897363	1.00967	3450.67	NA	0	0.177507	hsa-miR-1287-3p	0.596409	0.898253	0.579018	0.484205
535	MIMAT0026737	hsa-miR-548j-3p	0.430882	1.00883	1782.2	0.713456	0.997279	2680.1	NA	9.31323e-10	0.0681438	hsa-miR-548j-3p	0.945144	0.814521	0.800909	0.846689
536	MIMAT0026736	hsa-miR-548e-5p	0.110639	1.07896	711.465	0.790863	0.997627	2966.65	NA	0	0.24548	hsa-miR-548e-5p	1.0377	1.13475	0.627714	1.14136
537	MIMAT0026735	hsa-miR-1180-5p	0.82151	1.00463	3092.55	0.185149	1.06797	999.464	NA	3.72529e-09	0.179492	hsa-miR-1180-5p	0.792337	0.766571	1.14679	0.792337
538	MIMAT0026734	hsa-miR-942-3p	0.276163	1.04281	1305.12	0.700884	0.997887	2636.04	NA	-3.72529e-09	0.158996	hsa-miR-942-3p	0.642472	1.0066	0.74933	0.695753
539	MIMAT0026722	hsa-miR-208b-5p	0.869313	1.00741	3308.56	0.147986	1.11122	862.018	NA	0	0.186274	hsa-miR-208b-5p	0.947931	0.610779	0.970491	1.01017
540	MIMAT0026721	hsa-miR-216b-3p	0.645688	0.993349	2449.52	0.285796	1.00806	1336.01	NA	0	0.183092	hsa-miR-216b-3p	0.533132	0.853996	0.94434	0.654855
541	MIMAT0026720	hsa-miR-887-5p	0.572153	0.994945	2214.47	0.432025	1.02824	1785.71	NA	1.86265e-09	0.1367	hsa-miR-887-5p	0.911511	0.760169	1.02763	0.730997
542	MIMAT0026719	hsa-miR-889-5p	0.733402	0.997002	2751.39	0.247367	1.02211	1212.04	NA	0	0.170784	hsa-miR-889-5p	0.911511	0.564391	0.936834	0.799193
543	MIMAT0026718	hsa-miR-874-5p	0.821423	1.00479	3092.22	0.270521	1.01567	1286.75	NA	3.72529e-09	0.116506	hsa-miR-874-5p	0.882955	0.760169	0.873342	1.0377
544	MIMAT0026717	hsa-miR-891a-3p	0.368601	1.02271	1594.27	0.79854	0.999641	2997.25	NA	0	0.0533994	hsa-miR-891a-3p	0.847128	0.823156	0.758601	0.734629
545	MIMAT0026641	hsa-miR-1298-3p	0.573344	0.995136	2218.06	0.229948	1.03465	1153.44	NA	0	0.230521	hsa-miR-1298-3p	1.45889	1.01004	1.19439	1.48702
546	MIMAT0026640	hsa-miR-670-3p	0.66524	0.994511	2514.57	0.3128	1.01539	1421.15	NA	-1.86265e-09	0.153634	hsa-miR-670-3p	0.972281	0.829084	1.16202	0.838902
547	MIMAT0026639	hsa-miR-1301-5p	0.524486	0.999259	2065.96	0.531916	1.01636	2088.78	NA	-1.86265e-09	0.110431	hsa-miR-1301-5p	0.779396	1.01568	0.97191	0.823165
548	MIMAT0026638	hsa-miR-1468-3p	0.492805	1.00638	1970.04	0.681823	1.00046	2570.13	NA	0	0.0507217	hsa-miR-1468-3p	0.898931	0.877947	0.803291	0.907671
549	MIMAT0026637	hsa-miR-1296-3p	0.282963	1.04115	1326.81	0.649785	0.996322	2462.9	NA	0	0.169971	hsa-miR-1296-3p	1.0139	0.645875	0.678774	0.805623
550	MIMAT0026627	hsa-miR-656-5p	0.915262	1.00692	3551.79	0.0919683	1.07718	630.26	NA	0	0.226081	hsa-miR-656-5p	0.421336	0.793629	0.810496	0.953378
551	MIMAT0026626	hsa-miR-655-5p	0.25657	1.05164	1241.58	0.537491	1.01355	2106.56	NA	0	0.23882	hsa-miR-655-5p	0.998473	0.581979	0.905826	0.51101
552	MIMAT0026625	hsa-miR-653-3p	0.733826	0.996695	2752.92	0.275729	1.00809	1303.62	NA	-1.39698e-09	0.152511	hsa-miR-653-3p	0.762654	0.946181	1.12417	0.843278
553	MIMAT0026624	hsa-miR-651-3p	0.838238	1.0061	3164.73	0.222826	1.03918	1129.95	NA	2.79397e-09	0.143418	hsa-miR-651-3p	0.56727	0.792464	0.768229	0.914571
554	MIMAT0026623	hsa-miR-627-3p	0.502668	1.00555	1999.55	0.495496	1.02002	1978.09	NA	3.72529e-09	0.138578	hsa-miR-627-3p	0.87933	0.637119	0.655027	0.87933
555	MIMAT0026621	hsa-miR-605-3p	0.45584	1.00925	1858.37	0.618036	0.994345	2360.12	NA	1.86265e-09	0.0987493	hsa-miR-605-3p	0.82506	0.59326	0.68706	0.670062
556	MIMAT0026620	hsa-miR-598-5p	0.526463	0.997657	2071.91	0.133593	1.13247	805.138	NA	-3.72529e-09	0.335087	hsa-miR-598-5p	0.997342	0.734879	1.4215	0.68467
557	MIMAT0026619	hsa-miR-597-3p	0.79171	1.00337	2969.79	0.24259	1.0235	1196.03	NA	1.39698e-09	0.152136	hsa-miR-597-3p	0.607626	0.777206	0.975207	0.706373
558	MIMAT0026618	hsa-miR-585-5p	0.174758	1.01695	962.577	0.923118	1.00738	3599.87	NA	5.58794e-09	0.118738	hsa-miR-585-5p	0.881485	0.824315	0.620302	0.709043
559	MIMAT0026617	hsa-miR-580-5p	0.200395	1.00481	1053.27	0.851204	1.00956	3222.7	NA	2.79397e-09	0.145919	hsa-miR-580-5p	0.945042	0.774292	0.597741	0.805082
560	MIMAT0026616	hsa-miR-579-5p	0.984801	1.01524	4125.1	0.0449511	0.957917	400.618	NA	0	0.228594	hsa-miR-579-5p	0.532705	0.677498	0.887305	1.05197
561	MIMAT0026615	hsa-miR-552-5p	0.278273	1.04307	1311.96	0.861651	1.00895	3271.57	NA	0	0.0797582	hsa-miR-552-5p	0.978095	0.952106	0.808604	0.866496
562	MIMAT0026614	hsa-miR-487b-5p	0.331886	1.03852	1480.62	0.271208	1.01411	1288.94	NA	0	0.300132	hsa-miR-487b-5p	0.504009	0.962591	0.486601	1.05618
563	MIMAT0026613	hsa-miR-510-3p	0.576613	0.992206	2228.31	0.597071	0.999753	2293.2	NA	0	0.0382648	hsa-miR-510-3p	0.767435	0.735267	0.795599	0.702809
564	MIMAT0026612	hsa-miR-504-3p	0.05199	1.08285	438.105	0.736109	1.00039	2760.89	NA	1.11759e-08	0.435261	hsa-miR-504-3p	1.91291	1.15735	0.899647	1.40553
565	MIMAT0026611	hsa-miR-520g-5p	0.359072	1.03043	1565.14	0.689014	0.998907	2594.47	NA	3.72529e-09	0.126492	hsa-miR-520g-5p	0.807234	0.873522	0.631271	0.911511
566	MIMAT0026610	hsa-miR-519d-5p	0.724808	0.995016	2720.4	0.295972	1.01291	1368.15	NA	-3.72529e-09	0.140483	hsa-miR-519d-5p	0.633313	0.544798	0.85157	0.554933
567	MIMAT0026609	hsa-miR-520f-5p	0.386116	1.02202	1647.65	0.301786	1.00953	1386.77	NA	0	0.251618	hsa-miR-520f-5p	0.416184	1.01915	0.829807	0.678895
568	MIMAT0026608	hsa-miR-181d-3p	0.199261	1.0057	1049.05	0.911132	1.00767	3527.61	NA	0	0.103664	hsa-miR-181d-3p	0.86424	0.899776	0.74202	0.676533
569	MIMAT0026607	hsa-miR-494-5p	0.410315	1.01981	1720.19	0.584071	1.00316	2251.78	NA	3.72529e-09	0.134588	hsa-miR-494-5p	0.887365	0.607188	0.799238	0.634116
570	MIMAT0026606	hsa-miR-511-3p	0.574319	0.995328	2221.02	0.481032	1.01708	1934.38	NA	-3.72529e-09	0.109207	hsa-miR-511-3p	0.882562	0.632931	0.824874	0.749182
571	MIMAT0026605	hsa-miR-489-5p	0.147019	1.04919	858.161	0.828925	1.00515	3124.71	NA	-1.16415e-09	0.20111	hsa-miR-489-5p	0.998294	0.812177	0.88757	0.525195
572	MIMAT0026559	hsa-miR-487a-5p	0.486976	1.00834	1952.52	0.679044	0.999246	2560.77	NA	-9.31323e-10	0.0528285	hsa-miR-487a-5p	0.891264	0.776487	0.813392	0.792337
573	MIMAT0026558	hsa-miR-410-5p	0.985677	1.015	4137.57	0.0306192	0.843952	319.145	NA	-5.58794e-09	0.278649	hsa-miR-410-5p	0.633002	0.825211	1.00752	1.28735
574	MIMAT0026557	hsa-miR-412-5p	0.738907	0.998002	2770.94	0.246972	1.02139	1210.65	NA	-3.72529e-09	0.168453	hsa-miR-412-5p	0.834206	0.520994	0.906147	0.718088
575	MIMAT0026555	hsa-miR-329-5p	0.469707	1.00608	1900.21	0.659413	0.993545	2494.69	NA	-1.86265e-09	0.0745514	hsa-miR-329-5p	0.783538	0.886438	0.874175	0.72184
576	MIMAT0026554	hsa-miR-433-5p	0.338996	1.03543	1502.87	0.786932	0.997041	2951.18	NA	-3.72529e-09	0.0837472	hsa-miR-433-5p	0.780398	0.896126	0.801453	0.685725
577	MIMAT0026486	hsa-miR-328-5p	0.663215	0.993744	2507.24	0.0558962	1.00898	458.236	NA	0	0.454257	hsa-miR-328-5p	5.09637	5.73748	6.17073	5.42511
578	MIMAT0026485	hsa-miR-383-3p	0.178951	1.01317	977.27	0.642005	0.998024	2437.65	NA	0	0.234519	hsa-miR-383-3p	0.97561	0.943442	1.0886	0.545262
579	MIMAT0026484	hsa-miR-372-5p	0.605503	0.990803	2320.11	0.593446	0.999133	2281.64	NA	0	0.00751773	hsa-miR-372-5p	0.947568	0.965622	0.965622	0.965622
580	MIMAT0026483	hsa-miR-370-5p	0.983185	1.01494	4102.95	0.0618836	1.02097	488.275	NA	0	0.194095	hsa-miR-370-5p	0.526368	0.494596	0.815084	0.871572
581	MIMAT0026482	hsa-miR-190a-3p	0.885794	1.00649	3390.63	0.165492	1.07898	928.488	NA	0	0.161554	hsa-miR-190a-3p	0.896116	0.642699	1.01892	0.926906
582	MIMAT0026481	hsa-miR-134-3p	0.165538	1.02691	928.694	0.860469	1.00859	3265.86	NA	0	0.171483	hsa-miR-134-3p	0.879607	1.19838	0.899091	0.804161
583	MIMAT0026480	hsa-miR-153-5p	0.670258	0.993623	2531.49	0.351912	1.02652	1542.71	NA	0	0.134999	hsa-miR-153-5p	0.737965	0.455696	0.739964	0.618791
584	MIMAT0026479	hsa-miR-152-5p	0.153591	1.03815	884.201	0.90887	1.00784	3514.92	NA	0	0.148355	hsa-miR-152-5p	0.816462	0.649048	0.463895	0.597728
585	MIMAT0026478	hsa-miR-133a-5p	0.166982	1.0221	934.04	0.896739	1.00946	3447.28	NA	0	0.147517	hsa-miR-133a-5p	0.790317	1.03028	0.696837	0.743675
586	MIMAT0026477	hsa-miR-128-1-5p	0.53312	0.995114	2092.6	0.621831	0.992472	2372.12	NA	0	0.0588998	hsa-miR-128-1-5p	0.646909	0.795794	0.713845	0.704567
587	MIMAT0026476	hsa-miR-215-3p	0.970726	1.0162	3963.2	0.0461829	0.961901	406.836	NA	7.45058e-09	0.264125	hsa-miR-215-3p	0.900094	0.537015	1.13693	1.04338
588	MIMAT0026475	hsa-miR-210-5p	0.822705	1.00502	3097.98	0.332357	1.01989	1482.1	NA	0	0.0693877	hsa-miR-210-5p	1.3519	1.36286	1.50064	1.44653
589	MIMAT0026474	hsa-miR-208a-5p	0.864343	1.00877	3284.4	0.0976276	1.09605	654.743	NA	-3.72529e-09	0.263775	hsa-miR-208a-5p	0.770857	1.27398	1.36954	1.22856
590	MIMAT0026473	hsa-miR-95-5p	0.173515	1.02004	957.644	0.763717	0.996426	2862.4	NA	0	0.20458	hsa-miR-95-5p	0.727834	1.0903	0.876578	0.608659
591	MIMAT0026472	hsa-let-7c-3p	0.549735	0.998197	2143.54	0.503115	1.01885	2000.94	NA	-3.72529e-09	0.108931	hsa-let-7c-3p	0.742713	0.610447	0.808311	0.573603
592	MIMAT0025857	hsa-miR-892c-5p	0.628573	0.992903	2394	0.410713	1.03025	1721.25	NA	9.31323e-10	0.116825	hsa-miR-892c-5p	0.88019	0.846328	1.05477	0.773121
593	MIMAT0025856	hsa-miR-6724-5p	0.993285	1.01444	4270.7	0.0159809	0.700571	220.949	NA	0	0.336103	hsa-miR-6724-5p	7.08187	6.70952	7.46507	7.35093
594	MIMAT0025855	hsa-miR-6723-5p	0.475583	1.00695	1917.77	0.70035	0.997744	2634.16	NA	0	0.0377109	hsa-miR-6723-5p	0.792337	0.851394	0.813392	0.754335
595	MIMAT0025854	hsa-miR-6722-3p	0.39338	1.0207	1669.03	0.0432501	0.934648	391.526	NA	-1.49012e-08	0.692607	hsa-miR-6722-3p	4.97394	5.12196	6.32109	4.7793
596	MIMAT0025853	hsa-miR-6722-5p	0.717741	0.997512	2695.73	0.46821	1.01803	1895.65	NA	-9.31323e-10	0.0329112	hsa-miR-6722-5p	1.10468	1.09319	1.16932	1.13413
597	MIMAT0025852	hsa-miR-6721-5p	0.993441	1.01415	4273.75	0.0197436	0.770169	248.841	NA	3.72529e-09	0.293749	hsa-miR-6721-5p	0.765556	0.922143	1.19209	1.42985
598	MIMAT0025851	hsa-miR-6720-3p	0.0548555	1.10746	453.133	0.941762	1.01118	3722.25	NA	-3.72529e-09	0.283447	hsa-miR-6720-3p	1.11551	0.705898	0.43745	0.6889
599	MIMAT0025850	hsa-miR-6719-3p	0.403183	1.0242	1698.9	0.390697	1.03415	1661.2	NA	0	0.214528	hsa-miR-6719-3p	0.696689	1.16703	0.826371	1.06413
600	MIMAT0025849	hsa-miR-6718-5p	0.939461	1.01036	3706.5	0.0397045	0.92303	371.863	NA	0	0.321817	hsa-miR-6718-5p	1.0377	0.53451	1.06026	1.29374
601	MIMAT0025848	hsa-miR-6511b-3p	0.064647	1.11449	502.187	0.963593	1.01219	3896.52	NA	3.72529e-09	0.219162	hsa-miR-6511b-3p	1.17108	1.28487	1.06026	0.770242
602	MIMAT0025846	hsa-miR-6717-5p	0.439374	1.00619	1808.07	0.656381	0.995165	2484.68	NA	0	0.0959036	hsa-miR-6717-5p	1.05609	0.857177	0.87042	0.96317
603	MIMAT0025844	hsa-miR-6716-5p	0.0577667	1.09876	467.683	0.0790289	1.06677	571.823	NA	0	0.978592	hsa-miR-6716-5p	3.06487	2.13246	3.61387	1.40455
604	MIMAT0025843	hsa-miR-6715b-3p	0.65907	0.99433	2493.67	0.229181	1.03525	1150.96	NA	2.79397e-09	0.210353	hsa-miR-6715b-3p	0.723312	0.939325	0.74202	1.17108
605	MIMAT0025842	hsa-miR-6715b-5p	0.863978	1.00885	3282.7	0.158101	1.10264	901.059	NA	9.31323e-10	0.181452	hsa-miR-6715b-5p	0.445569	0.759983	0.742206	0.872949
606	MIMAT0025841	hsa-miR-6715a-3p	0.150624	1.04573	872.419	0.862753	1.00844	3276.8	NA	3.72529e-09	0.173901	hsa-miR-6715a-3p	0.812047	1.11505	0.70561	0.842837
607	MIMAT0025487	hsa-miR-6515-3p	0.548273	0.99751	2139.38	0.117747	1.11292	741.306	NA	-3.72529e-09	0.347251	hsa-miR-6515-3p	0.839455	0.839455	1.46093	0.66314
608	MIMAT0025486	hsa-miR-6515-5p	0.501649	1.00702	1996.55	0.691423	0.997374	2602.61	NA	0	0.0269684	hsa-miR-6515-5p	0.837369	0.877947	0.813392	0.837369
609	MIMAT0025485	hsa-miR-6514-3p	0.0173387	0.7981	231.843	0.989172	1.01316	4192.76	NA	3.72529e-09	0.352035	hsa-miR-6514-3p	1.50878	1.26792	1.08555	0.67378
610	MIMAT0025484	hsa-miR-6514-5p	0.763102	1.0013	2860.16	0.350908	1.0275	1539.78	NA	2.79397e-09	0.103575	hsa-miR-6514-5p	0.684405	0.848791	0.798452	0.932516
611	MIMAT0025483	hsa-miR-6513-3p	0.483261	1.00791	1941.24	0.700513	0.997667	2634.73	NA	0	0.0383	hsa-miR-6513-3p	0.761973	0.704794	0.67814	0.718949
612	MIMAT0025482	hsa-miR-6513-5p	0.927508	1.01169	3627.11	0.0717293	1.0515	536.971	NA	-7.45058e-09	0.244617	hsa-miR-6513-5p	0.776156	0.509164	0.797211	1.10182
613	MIMAT0025481	hsa-miR-6512-3p	0.695058	0.991739	2615.8	0.469839	1.02013	1900.69	NA	0	0.0600002	hsa-miR-6512-3p	0.78187	0.911476	0.911476	0.894478
614	MIMAT0025480	hsa-miR-6512-5p	0.544534	0.99622	2127.96	0.271006	1.01583	1288.3	NA	3.72529e-09	0.220232	hsa-miR-6512-5p	0.911511	0.564242	0.631271	1.01423
615	MIMAT0025479	hsa-miR-6511a-3p	0.585942	0.991942	2257.81	0.286509	1.0098	1338.28	NA	-3.72529e-09	0.198392	hsa-miR-6511a-3p	1.05489	0.68753	0.816428	1.09667
616	MIMAT0025478	hsa-miR-6511a-5p	0.75393	1.00096	2825.73	0.107111	1.12564	696.148	NA	-5.58794e-09	0.285337	hsa-miR-6511a-5p	1.03096	1.45608	1.25686	1.70015
617	MIMAT0025477	hsa-miR-6510-3p	0.882279	1.00473	3373.58	0.16134	1.09053	913.241	NA	2.79397e-09	0.165962	hsa-miR-6510-3p	0.593488	0.704609	0.715695	0.982135
618	MIMAT0025476	hsa-miR-6510-5p	0.471758	1.00719	1906.25	0.59418	0.998543	2284.11	NA	1.86265e-09	0.099411	hsa-miR-6510-5p	1.1701	1.13378	1.25697	1.01138
619	MIMAT0025475	hsa-miR-6509-3p	0.806878	1.00299	3031.43	0.281592	1.004	1322.4	NA	-3.72529e-09	0.115685	hsa-miR-6509-3p	0.803273	0.652304	0.936572	0.792337
620	MIMAT0025474	hsa-miR-6509-5p	0.410745	1.01977	1721.36	0.599609	0.998192	2301.39	NA	-2.80852e-09	0.127804	hsa-miR-6509-5p	1.08526	1.0517	1.18581	0.87318
621	MIMAT0025473	hsa-miR-6508-3p	0.0775472	1.12603	565.076	0.973537	1.01361	3991.69	NA	7.45058e-09	0.176772	hsa-miR-6508-3p	0.963777	0.967233	0.74202	0.605919
622	MIMAT0025472	hsa-miR-6508-5p	0.948894	1.0127	3774.46	0.0515859	0.997689	436.078	NA	0	0.315351	hsa-miR-6508-5p	0.611834	0.815847	1.36119	0.861532
623	MIMAT0025471	hsa-miR-6507-3p	0.275353	1.04317	1302.36	0.708836	0.998094	2663.63	NA	0	0.15861	hsa-miR-6507-3p	1.01148	0.763301	0.662011	0.911511
624	MIMAT0025470	hsa-miR-6507-5p	0.369926	1.02268	1598.24	0.335651	1.02386	1492.3	NA	-7.45058e-09	0.268195	hsa-miR-6507-5p	0.557716	0.999476	1.05485	0.557716
625	MIMAT0025469	hsa-miR-6506-3p	0.685542	0.993874	2582.46	0.362501	1.02999	1576.05	NA	0	0.121271	hsa-miR-6506-3p	0.776163	0.5137	0.758194	0.696012
626	MIMAT0025468	hsa-miR-6506-5p	0.659466	0.994274	2494.86	0.203122	1.04233	1062.91	NA	3.72529e-09	0.230963	hsa-miR-6506-5p	0.634459	1.1243	1.13463	0.925379
627	MIMAT0025467	hsa-miR-6505-3p	0.879826	1.00517	3361.4	0.118214	1.11504	743.174	NA	0	0.205772	hsa-miR-6505-3p	0.75677	0.544156	0.736666	1.0377
628	MIMAT0025466	hsa-miR-6505-5p	0.101464	1.08362	671.225	0.886811	1.01114	3396.14	NA	-1.86265e-09	0.221978	hsa-miR-6505-5p	1.06083	0.660474	0.660474	0.566142
629	MIMAT0025465	hsa-miR-6504-3p	0.556659	0.998947	2165.42	0.591569	1.0011	2275.51	NA	0	0.0701993	hsa-miR-6504-3p	0.559654	0.527487	0.461188	0.621665
630	MIMAT0025464	hsa-miR-6504-5p	0.691992	0.992905	2604.49	0.375223	1.03608	1614.4	NA	-3.72529e-09	0.119761	hsa-miR-6504-5p	0.532367	0.764885	0.650894	0.797062
631	MIMAT0025463	hsa-miR-6503-3p	0.364927	1.02863	1583.39	0.579392	1.00412	2237.16	NA	0	0.160665	hsa-miR-6503-3p	0.792337	1.13475	1.01479	0.815875
632	MIMAT0025462	hsa-miR-6503-5p	0.300078	1.0552	1381.31	0.665785	0.998895	2516.47	NA	3.72529e-09	0.167168	hsa-miR-6503-5p	0.667543	0.954473	0.596545	0.863792
633	MIMAT0025461	hsa-miR-6502-3p	0.541369	0.997167	2117.98	0.24332	1.02004	1198.56	NA	0	0.222859	hsa-miR-6502-3p	1.06584	0.544156	0.896346	0.911511
634	MIMAT0025460	hsa-miR-6502-5p	0.466491	1.00669	1890.56	0.703811	0.99958	2645.75	NA	0	0.0529181	hsa-miR-6502-5p	0.544156	0.64916	0.528882	0.573603
635	MIMAT0025459	hsa-miR-6501-3p	0.806622	1.00321	3030.3	0.158399	1.09971	902.091	NA	1.39698e-09	0.21321	hsa-miR-6501-3p	0.599607	0.853278	1.11578	0.756444
636	MIMAT0025458	hsa-miR-6501-5p	0.636066	0.993826	2418.14	0.428877	1.03087	1775.91	NA	-1.86265e-09	0.115257	hsa-miR-6501-5p	0.964102	0.956131	0.876725	1.1429
637	MIMAT0025457	hsa-miR-548az-3p	0.862902	1.00887	3277.49	0.238916	1.02971	1183.93	NA	0	0.11604	hsa-miR-548az-3p	0.80091	0.80091	1.05132	0.875549
638	MIMAT0025456	hsa-miR-548az-5p	0.202926	1.00546	1062.3	0.899085	1.01013	3459.66	NA	0	0.113229	hsa-miR-548az-5p	0.827022	0.962963	0.702245	0.752561
639	MIMAT0025455	hsa-miR-6500-3p	0.499755	1.00673	1990.79	0.298985	1.00971	1377.73	NA	-3.72529e-09	0.221599	hsa-miR-6500-3p	0.809009	0.476755	0.508592	0.915016
640	MIMAT0025454	hsa-miR-6500-5p	0.932559	1.01097	3660.74	0.141994	1.11156	838.081	NA	-1.39698e-09	0.155288	hsa-miR-6500-5p	0.600075	0.783045	0.947388	0.911511
641	MIMAT0025453	hsa-miR-548ay-3p	0.593072	0.995228	2280.39	0.542049	1.01342	2119.97	NA	0	0.075024	hsa-miR-548ay-3p	0.660569	0.516227	0.562449	0.657152
642	MIMAT0025452	hsa-miR-548ay-5p	0.396222	1.02174	1677.87	0.571838	1.00618	2213.6	NA	3.72529e-09	0.153052	hsa-miR-548ay-5p	0.970663	0.777742	0.686031	0.992749
643	MIMAT0025451	hsa-miR-6499-3p	0.149707	1.04886	869.158	0.937043	1.00965	3690.49	NA	0	0.129399	hsa-miR-6499-3p	0.872918	0.984038	0.74202	0.697057
644	MIMAT0025450	hsa-miR-6499-5p	0.0373039	1.04067	358.52	0.982225	1.01372	4090.48	NA	0	0.238039	hsa-miR-6499-5p	0.792337	1.05742	0.507081	0.628286
645	MIMAT0024782	hsa-miR-6165	0.651642	0.994203	2468.75	0.488192	1.01773	1956.19	NA	0	0.0676378	hsa-miR-6165	1.12281	1.20842	1.27519	1.13297
646	MIMAT0024618	hsa-miR-6134	0.735692	0.99629	2759.56	0.438696	1.024	1805.97	NA	0	0.0545626	hsa-miR-6134	0.655831	0.722521	0.722521	0.789211
647	MIMAT0024617	hsa-miR-6133	0.524397	0.999503	2065.76	0.357945	1.02592	1561.71	NA	3.72529e-09	0.186024	hsa-miR-6133	0.657601	1.08653	1.00695	0.850247
648	MIMAT0024614	hsa-miR-6130	0.923448	1.01037	3601.83	0.178444	1.0723	975.56	NA	-1.86265e-09	0.123052	hsa-miR-6130	0.822325	0.885299	1.09156	1.02859
649	MIMAT0024613	hsa-miR-6129	0.211727	1.02157	1091.86	0.816639	1.00615	3072.71	NA	0	0.15448	hsa-miR-6129	0.627183	0.940343	0.609791	0.65663
650	MIMAT0024612	hsa-miR-378j	0.33045	1.03756	1475.75	0.810569	1.00378	3047.08	NA	0	0.0793532	hsa-miR-378j	0.771534	0.909526	0.747622	0.733665
651	MIMAT0024611	hsa-miR-6128	0.554777	0.996348	2159.47	0.32391	1.01564	1455.5	NA	0	0.185461	hsa-miR-6128	0.789084	0.64681	0.999425	0.573603
652	MIMAT0024610	hsa-miR-6127	0.0295851	0.979712	312.408	0.928855	1.0079	3636	NA	-7.45058e-09	0.385538	hsa-miR-6127	1.48933	1.84553	1.51341	0.911511
653	MIMAT0024598	hsa-miR-6125	0.995907	1.01196	4336.69	0.0110232	0.596941	180.715	NA	0	0.377014	hsa-miR-6125	7.67806	7.37631	8.25699	7.96032
654	MIMAT0023715	hsa-miR-6090	0.977387	1.0151	4032.54	0.0443385	0.949256	397.145	NA	0	0.256848	hsa-miR-6090	8.36197	8.07383	8.67807	8.51398
655	MIMAT0023714	hsa-miR-6089	0.993663	1.01348	4278.83	0.0236411	0.788551	274.977	NA	0	0.281673	hsa-miR-6089	8.54167	8.38907	9.01408	8.83693
656	MIMAT0023713	hsa-miR-6088	0.996278	1.01122	4346.9	0.0201586	0.77325	251.299	NA	0	0.27668	hsa-miR-6088	7.53637	7.64172	8.10257	8.01887
657	MIMAT0023712	hsa-miR-6087	0.915414	1.00685	3552.77	0.141384	1.11628	835.54	NA	0	0.170445	hsa-miR-6087	8.23762	8.37898	8.6545	8.42797
658	MIMAT0023711	hsa-miR-6086	0.0167999	0.797216	227.433	0.987619	1.01338	4166.92	NA	-7.45058e-09	0.327594	hsa-miR-6086	1.45889	1.71648	0.9347	1.3116
659	MIMAT0023709	hsa-miR-6084	0.0896958	1.08365	620.334	0.888466	1.01003	3404.53	NA	7.45058e-09	0.231915	hsa-miR-6084	1.00701	1.42617	1.02881	0.888166
660	MIMAT0023708	hsa-miR-6083	0.893658	1.00452	3431.03	0.0953856	1.08678	644.763	NA	1.86265e-09	0.238144	hsa-miR-6083	0.658653	1.06788	1.04973	1.21922
661	MIMAT0023707	hsa-miR-6082	0.950497	1.013	3786.93	0.122733	1.1034	761.772	NA	-3.72529e-09	0.152092	hsa-miR-6082	0.680193	0.649174	0.977178	0.849529
662	MIMAT0023706	hsa-miR-6081	0.603354	0.993646	2313.34	0.547838	1.01436	2138.22	NA	0	0.0685298	hsa-miR-6081	0.727281	0.615404	0.63348	0.743721
663	MIMAT0023705	hsa-miR-6080	0.363237	1.02891	1578.3	0.768499	0.99617	2880.48	NA	3.72529e-09	0.0859171	hsa-miR-6080	0.911511	0.958591	0.771118	0.932852
664	MIMAT0023704	hsa-miR-6079	0.96879	1.01603	3945	0.0511188	0.992827	433.521	NA	0	0.265613	hsa-miR-6079	0.914891	0.80034	1.41556	1.05057
665	MIMAT0023703	hsa-miR-6078	0.515783	1.006	2039.3	0.657747	0.994616	2489.02	NA	0	0.04581	hsa-miR-6078	1.10453	1.00274	1.04588	1.02332
666	MIMAT0023702	hsa-miR-6077	0.612587	0.986958	2342.92	0.551721	1.01178	2149.75	NA	0	0.0623171	hsa-miR-6077	0.792337	0.886999	0.805535	0.918614
667	MIMAT0023701	hsa-miR-6076	0.739648	0.997247	2773.57	0.330026	1.01954	1474.59	NA	0	0.120875	hsa-miR-6076	0.853892	0.649048	0.933316	0.778447
668	MIMAT0023700	hsa-miR-6075	0.902501	1.00781	3477.55	0.0532196	1.00811	444.486	NA	0	0.314055	hsa-miR-6075	1.64134	1.13475	1.88367	1.61946
669	MIMAT0023699	hsa-miR-6074	0.281755	1.0417	1323.04	0.624799	0.992391	2381.78	NA	0	0.183752	hsa-miR-6074	0.818844	0.915903	0.576047	0.993563
670	MIMAT0023698	hsa-miR-6073	0.771823	1.00076	2892.57	0.36118	1.02814	1571.85	NA	-3.72529e-09	0.0799037	hsa-miR-6073	0.674136	0.633127	0.819363	0.674136
671	MIMAT0023697	hsa-miR-6072	0.22091	1.04079	1123.52	0.879161	1.01018	3357.76	NA	-7.45058e-09	0.112056	hsa-miR-6072	0.782287	0.887179	0.74202	0.611646
672	MIMAT0023696	hsa-miR-6071	0.248288	1.0514	1215.1	0.607124	0.996644	2325.24	NA	2.79397e-09	0.205503	hsa-miR-6071	0.977785	0.872892	0.601246	1.06772
673	MIMAT0023695	hsa-miR-6070	0.558907	0.997925	2172.71	0.610882	0.996771	2337.5	NA	0	0.0574484	hsa-miR-6070	0.628964	0.728084	0.629464	0.727583
674	MIMAT0023694	hsa-miR-6069	0.935562	1.01089	3679.78	0.109489	1.13254	706.451	NA	-6.0536e-09	0.187868	hsa-miR-6069	0.856514	1.06016	1.12185	1.31279
675	MIMAT0023693	hsa-miR-6068	0.645683	0.993674	2449.5	0.0671171	1.0298	514.053	NA	0	0.45316	hsa-miR-6068	4.1097	4.40023	5.0946	4.14691
676	MIMAT0023116	hsa-miR-5739	0.233228	1.04228	1164.83	0.540017	1.01416	2113.88	NA	-1.86265e-09	0.239018	hsa-miR-5739	1.25074	1.03693	1.3212	0.786645
677	MIMAT0022984	hsa-miR-5089-3p	0.294102	1.05023	1362.48	0.827888	1.00521	3120.48	NA	0	0.0890519	hsa-miR-5089-3p	0.792337	0.918999	0.782546	0.697988
678	MIMAT0022979	hsa-miR-4750-3p	0.0102498	0.620789	174.227	0.997804	1.00876	4399.98	NA	1.11759e-08	0.331302	hsa-miR-4750-3p	1.67334	1.6286	1.25157	0.972764
679	MIMAT0022978	hsa-miR-4743-3p	0.15743	1.03226	898.416	0.874519	1.00887	3334.11	NA	0	0.165041	hsa-miR-4743-3p	0.911511	0.656189	0.665047	0.516302
680	MIMAT0022977	hsa-miR-4632-5p	0.0518292	1.09436	437.384	0.0461004	0.964545	406.478	NA	-1.49012e-08	1.08923	hsa-miR-4632-5p	3.86914	3.20408	4.82865	2.23912
681	MIMAT0022975	hsa-miR-3934-3p	0.877595	1.00537	3349.73	0.223489	1.03702	1132.03	NA	-1.39698e-09	0.120559	hsa-miR-3934-3p	0.692472	0.866007	0.976931	0.919263
682	MIMAT0022970	hsa-miR-3927-5p	0.313487	1.03886	1423.23	0.787773	0.996461	2954.43	NA	2.79397e-09	0.101333	hsa-miR-3927-5p	0.979622	0.811982	0.746379	0.84415
683	MIMAT0022966	hsa-miR-3617-3p	0.276124	1.04351	1304.99	0.856387	1.00895	3247.31	NA	0	0.0877313	hsa-miR-3617-3p	0.804651	0.915772	0.725563	0.732191
684	MIMAT0022965	hsa-miR-3606-3p	0.131897	1.0522	798.39	0.836087	1.00826	3154.96	NA	0	0.206884	hsa-miR-3606-3p	0.813985	1.23815	0.835789	0.813985
685	MIMAT0022948	hsa-miR-1292-3p	0.611786	0.987395	2340.38	0.206841	1.04396	1075.34	NA	0	0.231208	hsa-miR-1292-3p	0.674179	1.18881	0.971207	1.1407
686	MIMAT0022947	hsa-miR-1238-5p	0.537489	0.994397	2106.53	0.585436	1.00289	2256.36	NA	-9.31323e-10	0.0733551	hsa-miR-1238-5p	1.04026	0.935367	1.0602	0.911511
687	MIMAT0022946	hsa-miR-1237-5p	0.989172	1.01429	4192.77	0.0111254	0.581932	181.556	NA	0	0.496544	hsa-miR-1237-5p	6.47493	7.23535	7.61954	7.41074
688	MIMAT0022945	hsa-miR-1236-5p	0.637943	0.994059	2424.33	0.496722	1.01981	1981.91	NA	0	0.0772782	hsa-miR-1236-5p	0.637243	0.822146	0.787008	0.746701
689	MIMAT0022943	hsa-miR-1233-5p	0.923737	1.01021	3603.74	0.0251857	0.805069	284.601	NA	1.49012e-08	0.548213	hsa-miR-1233-5p	2.45303	2.69307	3.69173	2.69307
690	MIMAT0022941	hsa-miR-1227-5p	0.818034	1.00331	3077.95	0.0326874	0.850056	332.044	NA	0	0.613797	hsa-miR-1227-5p	4.57589	4.71724	5.87048	4.63474
691	MIMAT0022940	hsa-miR-1178-5p	0.380378	1.02691	1629.57	0.782259	0.996331	2932.67	NA	0	0.0563861	hsa-miR-1178-5p	0.739807	0.818704	0.722031	0.679838
692	MIMAT0022939	hsa-miR-939-3p	0.112083	1.08615	717.751	0.946231	1.01338	3754.01	NA	2.79397e-09	0.160974	hsa-miR-939-3p	1.17108	1.00274	0.798077	0.902456
693	MIMAT0022929	hsa-miR-758-5p	0.191243	1.01299	1020.9	0.717071	0.998693	2693.47	NA	0	0.207167	hsa-miR-758-5p	0.71974	1.12551	0.891845	0.655259
694	MIMAT0022928	hsa-miR-376a-2-5p	0.709846	0.996165	2667.4	0.462557	1.01971	1878.5	NA	0	0.055093	hsa-miR-376a-2-5p	0.667928	0.773662	0.773662	0.792337
695	MIMAT0022925	hsa-miR-503-3p	0.486652	1.00904	1951.6	0.574584	1.0041	2221.78	NA	1.86265e-09	0.107162	hsa-miR-503-3p	0.844881	0.601272	0.673793	0.746106
696	MIMAT0022924	hsa-miR-495-5p	0.885822	1.00628	3390.81	0.199496	1.05066	1050.01	NA	3.72529e-09	0.134687	hsa-miR-495-5p	0.685677	0.566351	0.730694	0.887225
697	MIMAT0022923	hsa-miR-376b-5p	0.798859	1.00195	2998.48	0.208082	1.04449	1079.25	NA	-9.31323e-10	0.171119	hsa-miR-376b-5p	0.618686	0.663694	0.630717	0.97386
698	MIMAT0022862	hsa-miR-381-5p	0.361049	1.02841	1571.4	0.76287	0.996733	2859.26	NA	-3.72529e-09	0.0807223	hsa-miR-381-5p	0.78168	0.8808	0.811326	0.679838
699	MIMAT0022861	hsa-miR-376c-5p	0.662535	0.994019	2504.91	0.441625	1.02202	1815.23	NA	-1.86265e-09	0.0865492	hsa-miR-376c-5p	0.69225	0.810634	0.890114	0.719407
700	MIMAT0022844	hsa-miR-216a-3p	0.0619552	1.11398	488.533	0.958547	1.01151	3851.15	NA	0	0.227681	hsa-miR-216a-3p	0.780791	1.01707	0.705727	0.459778
701	MIMAT0022842	hsa-miR-98-3p	0.454999	1.00933	1855.75	0.584441	1.00268	2253.04	NA	-9.31323e-10	0.113927	hsa-miR-98-3p	0.873803	0.85392	0.981471	0.698589
702	MIMAT0022839	hsa-miR-3190-3p	0.677087	0.992557	2553.86	0.441947	1.02071	1816.05	NA	-9.31323e-10	0.0816068	hsa-miR-3190-3p	0.672023	0.649048	0.813392	0.626686
703	MIMAT0022838	hsa-miR-1185-1-3p	0.865188	1.00745	3288.4	0.263867	1.02066	1265.3	NA	-1.86265e-09	0.0959789	hsa-miR-1185-1-3p	1.00864	0.928881	1.09322	1.14432
704	MIMAT0022834	hsa-miR-365b-3p	0.0517076	1.09682	436.856	0.983704	1.01252	4109.44	NA	-1.86265e-09	0.206822	hsa-miR-365b-3p	1.10514	0.942582	0.665488	0.712327
705	MIMAT0022833	hsa-miR-365b-5p	0.993476	1.01396	4274.68	0.0231762	0.802105	272.076	NA	-7.45058e-09	0.302166	hsa-miR-365b-5p	1.3116	1.27097	1.92121	1.62314
706	MIMAT0022741	hsa-miR-3529-3p	0.560841	0.997508	2178.7	0.625544	0.991522	2384.23	NA	-9.31323e-10	0.0301146	hsa-miR-3529-3p	1.06146	1.00274	1.01114	1.0377
707	MIMAT0022740	hsa-miR-548am-5p	0.0315533	0.994795	324.798	0.990884	1.01199	4222.33	NA	-5.58794e-09	0.244684	hsa-miR-548am-5p	1.09911	0.909485	0.567957	0.651098
708	MIMAT0022739	hsa-miR-548aj-5p	0.362616	1.02969	1576.45	0.675438	0.99937	2548.53	NA	-1.86265e-09	0.117724	hsa-miR-548aj-5p	0.829838	0.566185	0.6533	0.608827
709	MIMAT0022738	hsa-miR-548o-5p	0.031877	0.9782	327.004	0.990769	1.01255	4220.59	NA	-5.58794e-09	0.244684	hsa-miR-548o-5p	1.09911	0.909485	0.567957	0.651098
710	MIMAT0022737	hsa-miR-550b-2-5p	0.039144	1.0296	368.801	0.988764	1.01365	4185.11	NA	-3.72529e-09	0.216686	hsa-miR-550b-2-5p	0.911511	1.03366	0.557688	0.679838
711	MIMAT0022736	hsa-miR-642b-5p	0.424619	1.01428	1763.27	0.707999	0.99875	2660.48	NA	0	0.0726402	hsa-miR-642b-5p	0.783044	0.694324	0.751842	0.615967
712	MIMAT0022735	hsa-miR-374c-3p	0.558325	0.998047	2170.83	0.57862	1.00392	2234.78	NA	0	0.0768885	hsa-miR-374c-3p	0.627879	0.760169	0.631271	0.763561
713	MIMAT0022733	hsa-miR-548x-5p	0.362876	1.02916	1577.24	0.675475	0.999104	2548.66	NA	-1.86265e-09	0.117724	hsa-miR-548x-5p	0.829838	0.566185	0.6533	0.608827
714	MIMAT0022732	hsa-miR-3191-5p	0.258279	1.05116	1247.23	0.875635	1.00865	3340.04	NA	0	0.0819954	hsa-miR-3191-5p	0.976704	0.941747	0.804416	0.846146
715	MIMAT0022731	hsa-miR-3184-3p	0.725066	0.994482	2721.39	0.35421	1.02672	1550.23	NA	0	0.114739	hsa-miR-3184-3p	0.499169	0.703182	0.774323	0.620909
716	MIMAT0022730	hsa-miR-548t-3p	0.336359	1.03563	1494.51	0.656863	0.99524	2486.19	NA	0	0.142518	hsa-miR-548t-3p	0.792337	0.88713	0.933316	0.60418
717	MIMAT0022728	hsa-miR-513c-3p	0.0409624	1.0475	378.486	0.96459	1.01162	3905.94	NA	-6.51926e-09	0.307394	hsa-miR-513c-3p	1.43522	0.946117	0.813392	0.768669
718	MIMAT0022727	hsa-miR-1307-5p	0.344401	1.03681	1519.31	0.723776	0.999262	2716.76	NA	0	0.108315	hsa-miR-1307-5p	0.649048	0.598659	0.663467	0.423678
719	MIMAT0022726	hsa-miR-1306-5p	0.464171	1.00782	1883.42	0.496919	1.01794	1982.45	NA	3.72529e-09	0.147647	hsa-miR-1306-5p	1.17068	1.00235	1.25205	0.927899
720	MIMAT0022725	hsa-miR-1255b-2-3p	0.873439	1.00712	3328.68	0.188364	1.05608	1010.93	NA	2.79397e-09	0.153217	hsa-miR-1255b-2-3p	0.445036	0.545935	0.813392	0.575382
721	MIMAT0022724	hsa-miR-1277-5p	0.791173	1.00407	2967.8	0.195462	1.04861	1035.79	NA	-3.72529e-09	0.18132	hsa-miR-1277-5p	0.89092	0.619983	1.05421	0.792337
722	MIMAT0022723	hsa-miR-548h-3p	0.032305	0.965584	329.627	0.992544	1.01144	4255.27	NA	-7.45058e-09	0.228769	hsa-miR-548h-3p	0.9806	1.0811	0.688367	0.601862
723	MIMAT0022722	hsa-miR-548g-5p	0.363502	1.02713	1579.12	0.675655	0.998728	2549.28	NA	-1.86265e-09	0.117724	hsa-miR-548g-5p	0.829838	0.566185	0.6533	0.608827
724	MIMAT0022721	hsa-miR-1247-3p	0.837827	1.00587	3162.52	0.206746	1.04692	1075.04	NA	-1.86265e-09	0.157086	hsa-miR-1247-3p	0.620093	0.915107	0.96833	0.923242
725	MIMAT0022720	hsa-miR-1304-3p	0.227545	1.04011	1145.67	0.874703	1.00858	3335.24	NA	1.86265e-09	0.109041	hsa-miR-1304-3p	0.907484	0.764196	0.668891	0.694277
726	MIMAT0022719	hsa-miR-1285-5p	0.603843	0.993385	2314.74	0.572351	1.00593	2215.09	NA	0	0.0488408	hsa-miR-1285-5p	0.765269	0.876389	0.810371	0.85721
727	MIMAT0022717	hsa-miR-873-3p	0.806185	1.00375	3028.57	0.341838	1.02909	1511.43	NA	0	0.0756848	hsa-miR-873-3p	0.852177	0.852572	0.904321	1.0099
728	MIMAT0022714	hsa-miR-766-5p	0.0442212	1.0885	396.535	0.550002	1.01266	2144.36	NA	1.49012e-08	0.741394	hsa-miR-766-5p	2.35177	0.760169	0.983611	0.911511
729	MIMAT0022713	hsa-miR-1185-2-3p	0.160975	1.02913	912.004	0.859281	1.00951	3260.56	NA	1.86265e-09	0.170369	hsa-miR-1185-2-3p	1.32023	1.15903	1.19439	0.911511
730	MIMAT0022712	hsa-miR-1271-3p	0.194538	1.00954	1032.51	0.610059	0.996133	2334.92	NA	3.72529e-09	0.230467	hsa-miR-1271-3p	1.17108	0.652857	0.734586	0.841248
731	MIMAT0022711	hsa-miR-660-3p	0.808948	1.00258	3040.28	0.216348	1.04168	1108	NA	2.79397e-09	0.16144	hsa-miR-660-3p	0.649048	0.858386	0.783887	1.03523
732	MIMAT0022710	hsa-miR-659-5p	0.627184	0.992754	2389.26	0.517862	1.01956	2045.99	NA	-1.86265e-09	0.0637721	hsa-miR-659-5p	0.97762	0.91434	1.04664	0.90566
733	MIMAT0022709	hsa-miR-652-5p	0.825507	1.00684	3110.08	0.232768	1.03221	1163.32	NA	-3.72529e-09	0.140271	hsa-miR-652-5p	0.976047	0.713584	0.999011	0.99572
734	MIMAT0022708	hsa-miR-584-3p	0.992229	1.01449	4248.73	0.0214795	0.797339	260.348	NA	0	0.291008	hsa-miR-584-3p	0.80964	0.854849	1.13912	1.43656
735	MIMAT0022707	hsa-miR-570-5p	0.654415	0.992838	2478.04	0.322073	1.01541	1449.82	NA	2.79397e-09	0.165085	hsa-miR-570-5p	0.583312	0.785971	0.605852	0.931632
736	MIMAT0022706	hsa-miR-561-5p	0.966341	1.01577	3921.63	0.0797676	1.06426	575.169	NA	0	0.19727	hsa-miR-561-5p	0.51836	0.731438	0.897506	0.962572
737	MIMAT0022705	hsa-miR-539-3p	0.237923	1.045	1180.47	0.816274	1.00678	3071.26	NA	1.86265e-09	0.13337	hsa-miR-539-3p	1.12563	0.90154	0.95069	0.809711
738	MIMAT0022702	hsa-miR-514a-5p	0.931271	1.01148	3652.33	0.156667	1.11116	895.538	NA	0	0.133529	hsa-miR-514a-5p	0.715082	0.615961	0.912946	0.850764
739	MIMAT0022701	hsa-miR-506-5p	0.952887	1.0132	3805.16	0.0963459	1.09232	649.048	NA	0	0.182959	hsa-miR-506-5p	0.864937	0.649048	1.06026	1.00114
740	MIMAT0022700	hsa-miR-450a-1-3p	0.441614	1.00881	1815.21	0.687489	0.999529	2589.47	NA	0	0.0754224	hsa-miR-450a-1-3p	0.700304	0.785914	0.772962	0.614877
741	MIMAT0022698	hsa-miR-345-3p	0.652151	0.992675	2470.47	0.113554	1.12165	723.697	NA	0	0.291839	hsa-miR-345-3p	1.12886	0.524863	0.915649	1.1462
742	MIMAT0022697	hsa-miR-382-3p	0.632853	0.993188	2408.07	0.323324	1.01657	1453.64	NA	0	0.158582	hsa-miR-382-3p	0.71546	0.72856	0.999728	0.625556
743	MIMAT0022696	hsa-miR-301a-5p	0.91166	1.00705	3530.54	0.188831	1.05356	1012.78	NA	3.72529e-09	0.123467	hsa-miR-301a-5p	0.544156	0.544156	0.67593	0.799478
744	MIMAT0022695	hsa-miR-212-5p	0.612314	0.987554	2342.12	0.461695	1.01976	1875.93	NA	1.86265e-09	0.109273	hsa-miR-212-5p	0.848726	0.872798	0.770107	1.02505
745	MIMAT0022694	hsa-miR-211-3p	0.0998197	1.08366	664.187	0.919913	1.00794	3580.54	NA	0	0.204945	hsa-miR-211-3p	0.895106	1.08234	0.880906	0.581244
746	MIMAT0022693	hsa-miR-204-3p	0.547914	0.997252	2138.42	0.540908	1.01376	2116.62	NA	0	0.0935431	hsa-miR-204-3p	1.18669	1.02694	1.20256	1.03797
747	MIMAT0022692	hsa-miR-181b-3p	0.69209	0.992427	2604.85	0.382468	1.03987	1636.18	NA	3.72529e-09	0.112466	hsa-miR-181b-3p	0.818689	0.636978	0.719569	0.885159
748	MIMAT0022691	hsa-miR-197-5p	0.170647	1.01223	947.718	0.470289	1.01966	1902.04	NA	7.45058e-09	0.338618	hsa-miR-197-5p	2.29884	1.76885	1.6043	2.2025
749	MIMAT0022502	hsa-miR-5708	0.0886552	1.08244	616.265	0.955644	1.01286	3826.92	NA	-1.86265e-09	0.18493	hsa-miR-5708	0.99572	0.818873	0.559371	0.721814
750	MIMAT0022501	hsa-miR-5707	0.0895959	1.08529	619.906	0.960026	1.01121	3864.13	NA	-7.45058e-09	0.174996	hsa-miR-5707	0.930578	0.978772	0.591732	0.792206
751	MIMAT0022500	hsa-miR-5706	0.872255	1.00702	3322.87	0.225266	1.03174	1137.96	NA	-2.79397e-09	0.119468	hsa-miR-5706	0.590243	0.724246	0.887228	0.759203
752	MIMAT0022499	hsa-miR-5705	0.689416	0.992922	2595.79	0.381473	1.03839	1633.13	NA	0	0.115998	hsa-miR-5705	0.895586	0.675333	0.933316	0.792337
753	MIMAT0022498	hsa-miR-5704	0.694577	0.992284	2614.09	0.433637	1.02676	1790.5	NA	1.86265e-09	0.0838977	hsa-miR-5704	0.751116	0.662601	0.692952	0.846026
754	MIMAT0022497	hsa-miR-5692b	0.0847925	1.09328	599.22	0.57333	1.00458	2218	NA	0	0.366647	hsa-miR-5692b	0.627813	1.17115	0.36224	1.00655
755	MIMAT0022496	hsa-miR-5703	0.255088	1.05024	1236.94	0.201879	1.04645	1058.42	NA	7.45058e-09	0.336049	hsa-miR-5703	1.17108	0.355655	0.813392	0.792337
756	MIMAT0022495	hsa-miR-5702	0.649576	0.994347	2462.27	0.548579	1.01329	2140.16	NA	0	0.0164736	hsa-miR-5702	0.765725	0.760169	0.78678	0.792337
757	MIMAT0022494	hsa-miR-5701	0.609539	0.988274	2333.07	0.534069	1.01458	2095.54	NA	0	0.0635441	hsa-miR-5701	0.770904	0.632964	0.753127	0.693985
758	MIMAT0022493	hsa-miR-5700	0.844784	1.00739	3193.36	0.240002	1.02385	1187.47	NA	0	0.131833	hsa-miR-5700	0.850559	0.933674	0.937675	1.15604
759	MIMAT0022492	hsa-miR-5699-3p	0.284136	1.03718	1330.51	0.709885	0.99774	2667.5	NA	1.86265e-09	0.148406	hsa-miR-5699-3p	0.927079	0.603445	0.702775	0.631597
760	MIMAT0022491	hsa-miR-5698	0.527801	0.99691	2076.32	0.602418	0.997457	2310.47	NA	0	0.0735689	hsa-miR-5698	0.847226	0.674604	0.757143	0.736087
761	MIMAT0022490	hsa-miR-5697	0.188399	1.01904	1011.11	0.852666	1.00947	3229.81	NA	-3.72529e-09	0.146846	hsa-miR-5697	0.832572	0.920262	0.845764	0.577844
762	MIMAT0022489	hsa-miR-5696	0.291171	1.04463	1353.03	0.576517	1.00443	2227.91	NA	3.72529e-09	0.197468	hsa-miR-5696	0.656189	1.08621	0.700898	0.90437
763	MIMAT0022488	hsa-miR-5695	0.767454	1.00073	2876.65	0.257354	1.02385	1244.17	NA	2.79397e-09	0.151507	hsa-miR-5695	0.445036	0.67627	0.813392	0.585043
764	MIMAT0022487	hsa-miR-5694	0.398662	1.02345	1685.35	0.363576	1.03051	1579.41	NA	1.86265e-09	0.223732	hsa-miR-5694	0.557623	0.668025	0.36867	0.898685
765	MIMAT0022486	hsa-miR-5693	0.933191	1.01142	3664.66	0.100111	1.10506	665.426	NA	0	0.197358	hsa-miR-5693	0.58832	0.450581	0.650768	0.91634
766	MIMAT0022485	hsa-miR-4666b	0.471393	1.00734	1905.19	0.351364	1.02753	1541.05	NA	0	0.203513	hsa-miR-4666b	1.1493	0.781944	0.844989	1.16395
767	MIMAT0022484	hsa-miR-5692a	0.195116	1.00799	1034.69	0.879772	1.00962	3361.09	NA	3.72529e-09	0.133012	hsa-miR-5692a	0.871198	0.848818	0.585257	0.795753
768	MIMAT0022483	hsa-miR-5691	0.561303	0.996022	2180.21	0.36431	1.03132	1581.52	NA	3.72529e-09	0.168598	hsa-miR-5691	0.946635	0.617393	0.72409	0.946635
769	MIMAT0022482	hsa-miR-5690	0.422981	1.01405	1758.23	0.323884	1.01625	1455.42	NA	0	0.238729	hsa-miR-5690	0.766017	0.445036	0.408554	0.883082
770	MIMAT0022481	hsa-miR-5689	0.229314	1.03993	1151.34	0.823461	1.00514	3101.38	NA	-3.72529e-09	0.134119	hsa-miR-5689	0.841397	0.952146	0.870988	0.631302
771	MIMAT0022480	hsa-miR-5681b	0.650658	0.994019	2465.59	0.540202	1.01326	2114.55	NA	0	0.0230824	hsa-miR-5681b	0.786368	0.769268	0.826786	0.786368
772	MIMAT0022479	hsa-miR-5688	0.446583	1.00716	1829.79	0.733	0.999112	2749.78	NA	0	0.0457397	hsa-miR-5688	0.843372	0.90362	0.793055	0.843372
773	MIMAT0022478	hsa-miR-5687	0.741834	0.999023	2781.86	0.141314	1.11957	835.133	NA	-2.79397e-09	0.25338	hsa-miR-5687	0.736087	0.83899	1.2741	0.736087
774	MIMAT0022476	hsa-miR-5692c	0.142809	1.04674	841.413	0.937693	1.01011	3694.45	NA	-3.72529e-09	0.133563	hsa-miR-5692c	0.965918	1.03291	0.843633	0.728566
775	MIMAT0022475	hsa-miR-5685	0.312309	1.0387	1419.53	0.721553	0.999491	2709.22	NA	1.86265e-09	0.12632	hsa-miR-5685	1.0321	0.757353	0.812722	0.794288
776	MIMAT0022474	hsa-miR-548ax	0.905492	1.007	3494.8	0.212194	1.04912	1093.27	NA	-2.79397e-09	0.107899	hsa-miR-548ax	0.582741	0.649048	0.804723	0.792337
777	MIMAT0022473	hsa-miR-5684	0.755423	1.00092	2831.05	0.258401	1.02009	1247.67	NA	3.72529e-09	0.152427	hsa-miR-5684	0.688994	0.472788	0.589874	0.824676
778	MIMAT0022472	hsa-miR-5683	0.518516	1.00409	2047.9	0.496105	1.01991	1979.95	NA	-1.86265e-09	0.120259	hsa-miR-5683	0.741228	0.704791	0.887422	0.589444
779	MIMAT0022471	hsa-miR-548aw	0.608955	0.989068	2330.97	0.385861	1.03503	1646.83	NA	0	0.136968	hsa-miR-548aw	0.986686	0.671634	0.864402	0.91124
780	MIMAT0022470	hsa-miR-5682	0.923068	1.01019	3599.58	0.150237	1.11539	870.947	NA	-3.72529e-09	0.154308	hsa-miR-5682	0.549572	0.648692	0.917929	0.740392
781	MIMAT0022469	hsa-miR-5681a	0.939474	1.01014	3706.69	0.0404997	0.927463	376.291	NA	7.45058e-09	0.310368	hsa-miR-5681a	0.982627	0.775521	1.00519	1.50156
782	MIMAT0022468	hsa-miR-5680	0.166902	1.02297	933.755	0.900421	1.0099	3466.56	NA	0	0.145029	hsa-miR-5680	0.622825	0.798474	0.445036	0.607007
783	MIMAT0022304	hsa-miR-548av-3p	0.382246	1.02474	1635.49	0.527764	1.01644	2076.18	NA	3.72529e-09	0.175451	hsa-miR-548av-3p	0.932484	1.33567	1.02971	1.18067
784	MIMAT0022303	hsa-miR-548av-5p	0.616963	0.989505	2357.03	0.47274	1.01826	1909.24	NA	0	0.0951344	hsa-miR-548av-5p	1.04014	0.825893	0.942025	0.99423
785	MIMAT0022302	hsa-miR-5591-3p	0.264388	1.05093	1266.94	0.414341	1.03204	1732.45	NA	0	0.261866	hsa-miR-5591-3p	0.670977	1.00274	0.526764	1.06916
786	MIMAT0022301	hsa-miR-5591-5p	0.681734	0.993673	2569.86	0.401058	1.03075	1692.69	NA	3.72529e-09	0.11284	hsa-miR-5591-5p	0.628802	0.877947	0.78623	0.863604
787	MIMAT0022300	hsa-miR-5590-3p	0.722275	0.995398	2711.75	0.43972	1.02224	1809.13	NA	0	0.0596111	hsa-miR-5590-3p	0.707857	0.600391	0.730418	0.707857
788	MIMAT0022299	hsa-miR-5590-5p	0.303732	1.04804	1392.91	0.751403	0.995312	2816.12	NA	0	0.124218	hsa-miR-5590-5p	0.746802	0.513317	0.472509	0.589265
789	MIMAT0022298	hsa-miR-5589-3p	0.676042	0.991973	2550.54	0.434528	1.02518	1793.08	NA	1.86265e-09	0.0924513	hsa-miR-5589-3p	0.840325	0.807082	0.778095	0.980154
790	MIMAT0022297	hsa-miR-5589-5p	0.674606	0.991763	2545.87	0.391501	1.0333	1663.47	NA	2.79397e-09	0.12039	hsa-miR-5589-5p	0.716623	0.895208	0.766311	0.979086
791	MIMAT0022296	hsa-miR-5588-3p	0.193728	1.01218	1029.78	0.907306	1.00853	3505.55	NA	0	0.114486	hsa-miR-5588-3p	1.10838	1.24136	1.01026	0.988156
792	MIMAT0022295	hsa-miR-5588-5p	0.0459831	1.09668	405.902	0.923615	1.00744	3602.99	NA	-7.45058e-09	0.302247	hsa-miR-5588-5p	0.8233	1.12224	0.845104	0.384975
793	MIMAT0022294	hsa-miR-1295b-3p	0.486854	1.00855	1952.16	0.675205	0.999669	2547.81	NA	9.31323e-10	0.0595359	hsa-miR-1295b-3p	0.894729	0.894729	0.795609	0.925519
794	MIMAT0022293	hsa-miR-1295b-5p	0.477449	1.00581	1923.54	0.451497	1.02175	1845.04	NA	0	0.160334	hsa-miR-1295b-5p	0.756177	0.944687	1.03967	0.685208
795	MIMAT0022292	hsa-miR-548au-3p	0.522212	1.00281	2059.47	0.475045	1.01798	1916.13	NA	0	0.134514	hsa-miR-548au-3p	1.09159	0.779088	0.996903	0.907655
796	MIMAT0022291	hsa-miR-548au-5p	0.606257	0.990277	2322.46	0.515027	1.01702	2036.98	NA	-1.86265e-09	0.0810952	hsa-miR-548au-5p	0.792337	0.649048	0.813392	0.679838
797	MIMAT0022290	hsa-miR-5587-3p	0.51786	1.00494	2045.98	0.550934	1.01236	2147.19	NA	0	0.10465	hsa-miR-5587-3p	0.80294	0.601554	0.785163	0.627079
798	MIMAT0022289	hsa-miR-5587-5p	0.201043	1.00478	1055.61	0.886863	1.01095	3396.44	NA	5.58794e-09	0.12234	hsa-miR-5587-5p	0.86871	0.763498	0.579955	0.717475
799	MIMAT0022288	hsa-miR-5586-3p	0.113235	1.08587	722.488	0.954953	1.01306	3821.54	NA	1.86265e-09	0.150368	hsa-miR-5586-3p	1.00615	1.00274	0.698115	0.830289
800	MIMAT0022287	hsa-miR-5586-5p	0.79133	1.00399	2968.51	0.289585	1.01135	1348.06	NA	3.72529e-09	0.124199	hsa-miR-5586-5p	0.668439	0.598229	0.650662	0.875033
801	MIMAT0022286	hsa-miR-5585-3p	0.641947	0.991903	2437.43	0.531925	1.01595	2088.81	NA	-1.86265e-09	0.0461427	hsa-miR-5585-3p	0.89619	0.995544	1.00001	0.937832
802	MIMAT0022285	hsa-miR-5585-5p	0.445618	1.00696	1826.76	0.728851	0.998779	2735.09	NA	9.31323e-10	0.051482	hsa-miR-5585-5p	0.83767	0.833681	0.7388	0.83692
803	MIMAT0022284	hsa-miR-5584-3p	0.133057	1.05597	802.806	0.905375	1.0098	3494.16	NA	-2.79397e-09	0.172293	hsa-miR-5584-3p	1.16553	0.917344	0.893919	0.75294
804	MIMAT0022283	hsa-miR-5584-5p	0.414191	1.01573	1732.01	0.4671	1.01802	1892.34	NA	3.72529e-09	0.179227	hsa-miR-5584-5p	0.692072	1.13475	0.933316	0.883821
805	MIMAT0022282	hsa-miR-5583-3p	0.508731	1.00588	2017.97	0.649854	0.996097	2463.09	NA	0	0.0548353	hsa-miR-5583-3p	0.664771	0.631206	0.686575	0.556796
806	MIMAT0022281	hsa-miR-5583-5p	0.610326	0.987462	2335.81	0.496765	1.01899	1982.05	NA	-1.86265e-09	0.0867554	hsa-miR-5583-5p	0.965578	0.840127	1.01896	0.850546
807	MIMAT0022280	hsa-miR-5582-3p	0.944897	1.01219	3744.23	0.0834021	1.06343	592.6	NA	0	0.20854	hsa-miR-5582-3p	0.807366	0.744823	0.909688	1.2113
808	MIMAT0022279	hsa-miR-5582-5p	0.739711	0.99704	2773.85	0.413958	1.0322	1731.29	NA	1.86265e-09	0.070712	hsa-miR-5582-5p	0.75651	0.732384	0.758078	0.883727
809	MIMAT0022278	hsa-miR-548at-3p	0.135816	1.06139	813.77	0.934208	1.00895	3671.12	NA	7.45058e-09	0.143064	hsa-miR-548at-3p	0.820004	0.91123	0.721884	0.573603
810	MIMAT0022277	hsa-miR-548at-5p	0.514875	1.00807	2036.54	0.387165	1.03551	1650.77	NA	-3.72529e-09	0.183102	hsa-miR-548at-5p	0.564636	0.907054	0.926049	0.628072
811	MIMAT0022276	hsa-miR-5581-3p	0.929127	1.01177	3637.63	0.145609	1.10967	852.88	NA	1.86265e-09	0.15221	hsa-miR-5581-3p	0.551898	0.722898	0.813392	0.911511
812	MIMAT0022275	hsa-miR-5581-5p	0.0644232	1.11902	501.087	0.938768	1.01056	3702.04	NA	0	0.254314	hsa-miR-5581-5p	0.880694	0.892875	0.782575	0.349562
813	MIMAT0022274	hsa-miR-5580-3p	0.875931	1.00546	3341.61	0.185572	1.0664	1000.79	NA	2.79397e-09	0.152074	hsa-miR-5580-3p	0.649048	0.757167	0.771476	1.00776
814	MIMAT0022273	hsa-miR-5580-5p	0.188497	1.01837	1011.59	0.861968	1.00881	3273.28	NA	-3.72529e-09	0.149799	hsa-miR-5580-5p	0.792337	1.06091	0.718747	0.792337
815	MIMAT0022272	hsa-miR-664b-3p	0.223426	1.03568	1131.86	0.74557	0.996475	2795.25	NA	3.72529e-09	0.17133	hsa-miR-664b-3p	0.894224	1.15958	0.766847	1.0377
816	MIMAT0022270	hsa-miR-5579-3p	0.0967065	1.08044	650.841	0.892585	1.00824	3425.82	NA	0	0.225133	hsa-miR-5579-3p	0.823674	0.995964	0.844764	0.459611
817	MIMAT0022269	hsa-miR-5579-5p	0.842763	1.00759	3184.37	0.2666	1.01839	1273.92	NA	3.72529e-09	0.109787	hsa-miR-5579-5p	0.778539	0.649048	0.8011	0.911511
818	MIMAT0022268	hsa-miR-548as-3p	0.84118	1.00649	3177.42	0.310074	1.0173	1412.36	NA	-2.79397e-09	0.0747633	hsa-miR-548as-3p	0.65298	0.684526	0.813392	0.779164
819	MIMAT0022267	hsa-miR-548as-5p	0.502774	1.00533	1999.94	0.599337	0.998462	2300.54	NA	-3.72529e-09	0.0913228	hsa-miR-548as-5p	0.718286	0.916057	0.859265	0.740196
820	MIMAT0022266	hsa-miR-548ar-3p	0.634069	0.992728	2411.93	0.373133	1.03653	1608.23	NA	9.31323e-10	0.136845	hsa-miR-548ar-3p	0.85746	1.05102	1.15444	0.885152
821	MIMAT0022265	hsa-miR-548ar-5p	0.8435	1.00743	3187.79	0.222785	1.04004	1129.81	NA	2.32831e-09	0.142444	hsa-miR-548ar-5p	0.687554	0.903567	1.04025	0.891508
822	MIMAT0022264	hsa-miR-548aq-3p	0.965216	1.01552	3911.32	0.0808364	1.05707	580.219	NA	7.45058e-09	0.189255	hsa-miR-548aq-3p	0.84399	0.647499	1.05871	1.02279
823	MIMAT0022263	hsa-miR-548aq-5p	0.426691	1.01449	1769.28	0.746311	0.996308	2797.82	NA	0	0.0474234	hsa-miR-548aq-5p	0.860245	0.79454	0.755866	0.777542
824	MIMAT0022260	hsa-miR-5572	0.985092	1.01508	4128.89	0.0133587	0.640521	199.654	NA	0	0.383764	hsa-miR-5572	1.17934	0.785829	1.31917	1.71072
825	MIMAT0022259	hsa-miR-5100	0.145514	1.0433	852.536	0.0467738	0.96982	409.509	NA	1.49012e-08	0.768205	hsa-miR-5100	4.15089	4.20972	5.45823	3.64445
826	MIMAT0022258	hsa-miR-5571-3p	0.0999935	1.08299	664.926	0.956357	1.01221	3832.91	NA	0	0.170591	hsa-miR-5571-3p	0.67904	0.858422	0.560609	0.45803
827	MIMAT0022257	hsa-miR-5571-5p	0.760369	1.00057	2849.88	0.30418	1.01386	1394.33	NA	0	0.126212	hsa-miR-5571-5p	0.758106	1.00274	1.05474	0.9323
828	MIMAT0022256	hsa-miR-4524b-3p	0.921612	1.00956	3590.84	0.16441	1.08266	924.524	NA	0	0.135018	hsa-miR-4524b-3p	0.827612	0.750728	1.06026	0.946787
829	MIMAT0022255	hsa-miR-4524b-5p	0.689811	0.99256	2597.16	0.419789	1.03221	1748.99	NA	-1.86265e-09	0.085506	hsa-miR-4524b-5p	0.668246	0.771027	0.866111	0.693343
830	MIMAT0021131	hsa-miR-5197-3p	0.795242	1.00233	2983.72	0.288692	1.0113	1345.1	NA	3.72529e-09	0.116628	hsa-miR-5197-3p	0.933089	0.7898	1.07605	0.911511
831	MIMAT0021130	hsa-miR-5197-5p	0.260965	1.05555	1255.79	0.439292	1.02383	1807.87	NA	-7.45058e-09	0.274032	hsa-miR-5197-5p	0.594364	1.05168	1.02197	0.523395
832	MIMAT0021129	hsa-miR-5196-3p	0.505181	1.00404	2007.09	0.620954	0.991759	2369.11	NA	0	0.0696086	hsa-miR-5196-3p	0.745038	0.70391	0.788512	0.620095
833	MIMAT0021128	hsa-miR-5196-5p	0.0113774	0.654625	183.656	0.995316	1.01046	4319.07	NA	0	0.394895	hsa-miR-5196-5p	1.84785	1.44809	1.19832	0.918544
834	MIMAT0021127	hsa-miR-5195-3p	0.249429	1.04947	1218.74	0.847738	1.00726	3206.3	NA	-3.72529e-09	0.104392	hsa-miR-5195-3p	0.914968	0.919412	0.868409	0.693957
835	MIMAT0021126	hsa-miR-5195-5p	0.27783	1.04481	1310.54	0.693337	0.997322	2609.46	NA	0	0.161146	hsa-miR-5195-5p	0.769264	1.07593	0.933608	0.713467
836	MIMAT0021125	hsa-miR-5194	0.343991	1.03829	1517.98	0.677432	0.99815	2555.12	NA	0	0.133175	hsa-miR-5194	0.792337	1.10768	0.891033	0.866961
837	MIMAT0021124	hsa-miR-5193	0.0340083	0.99707	339.615	0.925053	1.00758	3612.23	NA	3.72529e-09	0.384084	hsa-miR-5193	1.49343	0.928114	0.568384	0.963072
838	MIMAT0021123	hsa-miR-5192	0.271362	1.04701	1289.56	0.755329	0.994787	2830.76	NA	0	0.138987	hsa-miR-5192	0.81049	0.649048	0.74202	0.48755
839	MIMAT0021122	hsa-miR-5191	0.838549	1.00595	3166.15	0.307421	1.01365	1404.32	NA	0	0.0793774	hsa-miR-5191	0.59616	0.60409	0.683276	0.763839
840	MIMAT0021121	hsa-miR-5190	0.52363	1.00303	2063.56	0.631484	0.993071	2403.64	NA	0	0.0561188	hsa-miR-5190	0.727903	0.868009	0.79351	0.769816
841	MIMAT0021120	hsa-miR-5189-5p	0.251749	1.04964	1226.14	0.616372	0.995495	2355.08	NA	9.31323e-10	0.200093	hsa-miR-5189-5p	1.56167	1.47338	1.19796	1.65368
842	MIMAT0021119	hsa-miR-5188	0.73874	0.998069	2770.23	0.416687	1.02842	1739.5	NA	-1.86265e-09	0.0681169	hsa-miR-5188	0.959882	0.903653	0.956876	1.0608
843	MIMAT0021118	hsa-miR-5187-3p	0.119993	1.06834	750.251	0.887217	1.01111	3398.39	NA	-5.58794e-09	0.199262	hsa-miR-5187-3p	0.887526	0.535049	0.446892	0.523695
844	MIMAT0021116	hsa-miR-5186	0.960589	1.01459	3868.58	0.0547643	1.00832	452.657	NA	0	0.257962	hsa-miR-5186	0.809187	0.55144	1.17754	0.904518
845	MIMAT0021086	hsa-miR-5094	0.382355	1.02384	1635.86	0.62212	0.992589	2373.2	NA	-1.86265e-09	0.1309	hsa-miR-5094	1.01687	1.13917	1.17942	0.881447
846	MIMAT0021085	hsa-miR-5093	0.566804	0.996943	2198.01	0.552388	1.01099	2152.04	NA	0	0.0837883	hsa-miR-5093	1.43429	1.34188	1.31107	1.48371
847	MIMAT0021084	hsa-miR-5092	0.148577	1.05378	864.436	0.781647	0.995826	2930.18	NA	7.45058e-09	0.214209	hsa-miR-5092	0.66417	1.10317	0.63169	0.790354
848	MIMAT0021083	hsa-miR-5091	0.850206	1.00941	3217.81	0.192939	1.04729	1026.93	NA	0	0.156114	hsa-miR-5091	0.912932	0.649048	0.9258	1.00236
849	MIMAT0021082	hsa-miR-5090	0.124369	1.05233	768.275	0.689566	0.998135	2596.3	NA	-7.45058e-09	0.262339	hsa-miR-5090	0.754635	1.33263	0.918978	0.792337
850	MIMAT0021081	hsa-miR-5089-5p	0.349177	1.03427	1534.51	0.712314	0.997499	2676.3	NA	-4.65661e-10	0.111078	hsa-miR-5089-5p	0.894219	0.877947	0.933316	0.679838
851	MIMAT0021080	hsa-miR-5088-5p	0.376483	1.0242	1618.26	0.740172	0.999416	2775.64	NA	-3.72529e-09	0.0823581	hsa-miR-5088-5p	0.813739	0.877947	0.855678	0.687261
852	MIMAT0021079	hsa-miR-5087	0.46584	1.00669	1888.42	0.60894	0.996073	2330.91	NA	1.86265e-09	0.112076	hsa-miR-5087	0.730978	0.730978	0.577316	0.842888
853	MIMAT0021046	hsa-miR-5011-3p	0.888173	1.00523	3403.1	0.160265	1.09451	909.311	NA	0	0.164872	hsa-miR-5011-3p	0.891211	0.619862	0.978327	0.948446
854	MIMAT0021045	hsa-miR-5011-5p	0.690891	0.993493	2600.74	0.187675	1.05737	1008.37	NA	-9.31323e-10	0.223092	hsa-miR-5011-5p	0.656894	0.835457	0.66271	1.12919
855	MIMAT0021044	hsa-miR-5010-3p	0.574519	0.995299	2221.59	0.581929	1.0036	2245.24	NA	-1.86265e-09	0.0536661	hsa-miR-5010-3p	0.826714	0.917941	0.933316	0.826714
856	MIMAT0021043	hsa-miR-5010-5p	0.253565	1.05055	1231.89	0.862957	1.00791	3277.76	NA	-3.72529e-09	0.0953976	hsa-miR-5010-5p	0.873427	0.873427	0.79881	0.668658
857	MIMAT0021042	hsa-miR-5009-3p	0.214441	1.02181	1101.14	0.891054	1.00948	3418.03	NA	3.72529e-09	0.110708	hsa-miR-5009-3p	0.885663	1.01488	0.754159	0.824486
858	MIMAT0021041	hsa-miR-5009-5p	0.522466	1.00205	2060.15	0.594388	0.998529	2284.73	NA	0	0.0825055	hsa-miR-5009-5p	0.59283	0.799905	0.703232	0.679838
859	MIMAT0021040	hsa-miR-5008-3p	0.913924	1.00689	3544.13	0.171078	1.08318	949.207	NA	0	0.138295	hsa-miR-5008-3p	0.942471	0.851209	1.03544	1.17156
860	MIMAT0021039	hsa-miR-5008-5p	0.412453	1.01688	1726.57	0.526189	1.01681	2070.86	NA	-3.72529e-09	0.15418	hsa-miR-5008-5p	0.911511	0.556744	0.66186	0.762355
861	MIMAT0021038	hsa-miR-548ap-3p	0.904586	1.0077	3490.06	0.125755	1.12398	774.197	NA	-1.39698e-09	0.199043	hsa-miR-548ap-3p	0.568764	0.884058	1.04399	0.913967
862	MIMAT0021037	hsa-miR-548ap-5p	0.630209	0.993102	2399.57	0.238592	1.03218	1182.81	NA	0	0.21308	hsa-miR-548ap-5p	1.00345	0.656144	1.12965	0.78098
863	MIMAT0021036	hsa-miR-5007-3p	0.268673	1.04716	1280.71	0.748095	0.996666	2804.25	NA	0	0.142225	hsa-miR-5007-3p	0.709388	0.810199	0.796503	0.495785
864	MIMAT0021035	hsa-miR-5007-5p	0.0449837	1.08408	400.814	0.916837	1.00889	3561.44	NA	-7.45058e-09	0.301785	hsa-miR-5007-5p	0.739246	1.30483	0.721469	0.647851
865	MIMAT0021034	hsa-miR-5006-3p	0.597332	0.994042	2294.02	0.216752	1.04145	1109.29	NA	-3.72529e-09	0.235714	hsa-miR-5006-3p	0.992725	0.683862	1.19439	0.737626
866	MIMAT0021033	hsa-miR-5006-5p	0.0142168	0.719121	207.151	0.993663	1.01034	4278.7	NA	-7.45058e-09	0.357247	hsa-miR-5006-5p	1.36294	1.01804	0.520308	0.807642
867	MIMAT0021030	hsa-miR-548ao-3p	0.17992	1.00873	980.93	0.796485	0.99897	2988.96	NA	0	0.183629	hsa-miR-548ao-3p	0.894747	0.862579	0.526764	0.902368
868	MIMAT0021029	hsa-miR-548ao-5p	0.429574	1.0135	1778.09	0.549989	1.01305	2144.32	NA	1.86265e-09	0.146907	hsa-miR-548ao-5p	0.861029	0.826072	0.645708	0.994409
869	MIMAT0021028	hsa-miR-5004-3p	0.632555	0.994077	2407.05	0.344912	1.02693	1520.9	NA	3.72529e-09	0.156286	hsa-miR-5004-3p	0.870026	0.669254	0.700535	0.99621
870	MIMAT0021027	hsa-miR-5004-5p	0.409224	1.02151	1716.81	0.40607	1.0321	1707.24	NA	0	0.207232	hsa-miR-5004-5p	0.574661	1.04369	0.722332	0.921963
871	MIMAT0021026	hsa-miR-5003-3p	0.79463	1.0032	2981.34	0.326431	1.01456	1463.52	NA	0	0.101659	hsa-miR-5003-3p	0.498209	0.649048	0.631271	0.74599
872	MIMAT0021025	hsa-miR-5003-5p	0.864903	1.00763	3287.11	0.258979	1.01974	1249.38	NA	0	0.0935027	hsa-miR-5003-5p	0.737825	0.741435	0.938025	0.840157
873	MIMAT0021024	hsa-miR-5002-3p	0.421584	1.01281	1754.32	0.70393	0.999134	2646.29	NA	0	0.0818986	hsa-miR-5002-3p	0.740567	0.923073	0.800788	0.747211
874	MIMAT0021023	hsa-miR-5002-5p	0.161247	1.02943	912.95	0.919151	1.00783	3576.19	NA	0	0.132281	hsa-miR-5002-5p	0.831713	0.707051	0.525007	0.623127
875	MIMAT0021022	hsa-miR-5001-3p	0.476344	1.00671	1919.98	0.692994	0.998076	2608.01	NA	0	0.0406911	hsa-miR-5001-3p	0.756487	0.811586	0.782108	0.708631
876	MIMAT0021021	hsa-miR-5001-5p	0.994428	1.01336	4296.93	0.0132023	0.639684	198.25	NA	0	0.38922	hsa-miR-5001-5p	5.61976	6.12975	6.43989	6.45501
877	MIMAT0021020	hsa-miR-5000-3p	0.300415	1.05237	1382.33	0.806003	1.0019	3027.84	NA	1.86265e-09	0.102401	hsa-miR-5000-3p	0.697395	0.826388	0.579712	0.726842
878	MIMAT0021018	hsa-miR-4999-3p	0.347869	1.03506	1530.48	0.815559	1.00644	3068.68	NA	0	0.0575555	hsa-miR-4999-3p	0.762449	0.760169	0.65163	0.679838
879	MIMAT0021017	hsa-miR-4999-5p	0.692021	0.992636	2604.6	0.407017	1.03337	1710.03	NA	0	0.0947066	hsa-miR-4999-5p	0.602591	0.440978	0.656872	0.517781
880	MIMAT0020959	hsa-miR-4536-3p	0.850613	1.00886	3219.66	0.298623	1.01071	1376.64	NA	0	0.0759091	hsa-miR-4536-3p	0.771322	0.760169	0.876438	0.911511
881	MIMAT0020958	hsa-miR-4482-3p	0.192655	1.01347	1025.94	0.705323	0.997419	2650.95	NA	0	0.207773	hsa-miR-4482-3p	0.76442	1.19733	0.939989	0.741072
882	MIMAT0020957	hsa-miR-548ah-3p	0.720476	0.994408	2705.42	0.435981	1.02598	1797.54	NA	0	0.0651555	hsa-miR-548ah-3p	0.836117	0.760169	0.81834	0.911511
883	MIMAT0020956	hsa-miR-4433-5p	0.854332	1.00833	3237.62	0.185466	1.06846	1000.41	NA	2.79397e-09	0.161928	hsa-miR-4433-5p	0.926936	1.11578	1.32899	1.09171
884	MIMAT0020925	hsa-miR-550a-3-5p	0.881034	1.0053	3367.3	0.0369629	0.881554	356.657	NA	0	0.44769	hsa-miR-550a-3-5p	0.754664	0.441705	1.48371	0.679838
885	MIMAT0020924	hsa-miR-642a-3p	0.669116	0.993529	2527.83	0.521097	1.01809	2056.02	NA	0	0.0251087	hsa-miR-642a-3p	0.915427	0.878246	0.937884	0.915912
886	MIMAT0020603	hsa-miR-5096	0.989781	1.01424	4203.52	0.0307191	0.841667	319.773	NA	0	0.253634	hsa-miR-5096	0.782354	0.701523	1.05027	1.25295
887	MIMAT0020602	hsa-miR-1273g-5p	0.48395	1.00752	1943.53	0.66874	0.997476	2526.53	NA	0	0.0691905	hsa-miR-1273g-5p	0.640547	0.73814	0.595267	0.723834
888	MIMAT0020601	hsa-miR-1273f	0.403139	1.02465	1698.71	0.380165	1.03852	1629.12	NA	3.72529e-09	0.222911	hsa-miR-1273f	0.777891	1.11168	0.74202	1.17108
889	MIMAT0020600	hsa-miR-5095	0.0705257	1.15527	531.176	0.974245	1.01321	3999.21	NA	0	0.185336	hsa-miR-5095	0.8549	1.03287	0.640136	0.655983
890	MIMAT0020541	hsa-miR-5047	0.860843	1.00852	3267.73	0.215394	1.04805	1104.66	NA	-2.79397e-09	0.135105	hsa-miR-5047	0.571702	0.630094	0.886616	0.663658
891	MIMAT0020300	hsa-miR-4520b-3p	0.285509	1.0348	1335.15	0.707145	0.998463	2657.49	NA	-3.72529e-09	0.149621	hsa-miR-4520b-3p	0.911511	1.13475	1.06026	0.792337
892	MIMAT0020299	hsa-miR-4520b-5p	0.962522	1.01477	3886.28	0.109255	1.13521	705.5	NA	0	0.156409	hsa-miR-4520b-5p	0.612334	0.604365	0.904452	0.851303
893	MIMAT0019985	hsa-miR-4804-3p	0.58919	0.994514	2268.06	0.491206	1.02032	1965.17	NA	3.72529e-09	0.112756	hsa-miR-4804-3p	0.638394	0.802991	0.639956	0.855645
894	MIMAT0019984	hsa-miR-4804-5p	0.527539	0.998052	2075.43	0.415609	1.02963	1736.49	NA	3.72529e-09	0.15647	hsa-miR-4804-5p	0.681537	0.554069	0.836094	0.473187
895	MIMAT0019983	hsa-miR-4803	0.831377	1.00468	3134.86	0.320886	1.01655	1446.2	NA	-3.72529e-09	0.0745033	hsa-miR-4803	0.666783	0.65657	0.813392	0.760187
896	MIMAT0019982	hsa-miR-4802-3p	0.342687	1.03776	1514.16	0.780135	0.995829	2924.59	NA	-1.86265e-09	0.0837909	hsa-miR-4802-3p	0.946541	1.06302	0.969102	0.852621
897	MIMAT0019981	hsa-miR-4802-5p	0.432401	1.00879	1786.74	0.388395	1.0334	1654.58	NA	3.72529e-09	0.211788	hsa-miR-4802-5p	0.608662	0.971128	0.627927	0.99622
898	MIMAT0019980	hsa-miR-4801	0.217549	1.03129	1111.94	0.901582	1.01071	3472.56	NA	0	0.099207	hsa-miR-4801	0.810859	0.86147	0.647748	0.69836
899	MIMAT0019979	hsa-miR-4800-3p	0.34745	1.03582	1529.14	0.55408	1.01127	2157.29	NA	-3.72529e-09	0.182566	hsa-miR-4800-3p	1.13214	0.760169	1.02692	0.787129
900	MIMAT0019978	hsa-miR-4800-5p	0.347197	1.03574	1528.3	0.815449	1.00657	3068.17	NA	0	0.056659	hsa-miR-4800-5p	0.915106	0.89098	0.813392	0.802608
901	MIMAT0019977	hsa-miR-4799-3p	0.631277	0.993426	2402.93	0.239283	1.0284	1185.19	NA	0	0.220188	hsa-miR-4799-3p	0.445036	0.878148	0.933316	0.654905
902	MIMAT0019976	hsa-miR-4799-5p	0.349405	1.03428	1535.22	0.686746	0.998765	2586.72	NA	0	0.13224	hsa-miR-4799-5p	0.544156	0.84673	0.587527	0.660164
903	MIMAT0019975	hsa-miR-4798-3p	0.628088	0.99316	2392.42	0.191284	1.05195	1021	NA	0	0.238184	hsa-miR-4798-3p	0.51379	1.06155	0.912685	0.959801
904	MIMAT0019974	hsa-miR-4798-5p	0.701797	0.992433	2638.86	0.349081	1.02607	1534.29	NA	0	0.127157	hsa-miR-4798-5p	0.929676	0.757068	0.825296	1.04045
905	MIMAT0019973	hsa-miR-4797-3p	0.365307	1.02656	1584.39	0.510111	1.02133	2022.23	NA	0	0.180578	hsa-miR-4797-3p	1.03239	0.649048	0.712547	0.911511
906	MIMAT0019972	hsa-miR-4797-5p	0.922033	1.00978	3593.36	0.0857897	1.05869	603.508	NA	1.86265e-09	0.246515	hsa-miR-4797-5p	0.544156	0.735548	1.14024	0.764995
907	MIMAT0019971	hsa-miR-4796-3p	0.312948	1.03857	1421.61	0.717701	0.99806	2695.63	NA	-4.65661e-10	0.127358	hsa-miR-4796-3p	0.976725	0.871832	0.966554	0.698634
908	MIMAT0019970	hsa-miR-4796-5p	0.74285	0.999223	2785.56	0.256804	1.0261	1242.33	NA	-3.72529e-09	0.161197	hsa-miR-4796-5p	0.637791	0.524901	0.883756	0.553052
909	MIMAT0019969	hsa-miR-4795-3p	0.321538	1.04082	1448.19	0.59227	1.00008	2277.71	NA	0	0.167711	hsa-miR-4795-3p	0.780752	0.890702	0.966987	0.573603
910	MIMAT0019968	hsa-miR-4795-5p	0.684334	0.994001	2578.38	0.41607	1.02856	1737.89	NA	3.72529e-09	0.105748	hsa-miR-4795-5p	0.591314	0.808329	0.719202	0.823581
911	MIMAT0019967	hsa-miR-4794	0.490391	1.00771	1962.67	0.605553	0.997267	2320.22	NA	0	0.0920732	hsa-miR-4794	0.997993	0.829656	0.973019	0.824274
912	MIMAT0019966	hsa-miR-4793-3p	0.112653	1.08255	720.142	0.666985	0.998092	2520.5	NA	0	0.294738	hsa-miR-4793-3p	1.11523	1.55232	1.39811	0.881609
913	MIMAT0019965	hsa-miR-4793-5p	0.732403	0.997706	2747.64	0.0643797	1.03254	500.832	NA	-3.72529e-09	0.398783	hsa-miR-4793-5p	0.69444	1.21952	1.64599	0.983235
914	MIMAT0019964	hsa-miR-4792	0.558142	0.998884	2170.21	0.474869	1.01808	1915.66	NA	3.72529e-09	0.120141	hsa-miR-4792	0.585552	0.883529	0.768559	0.747504
915	MIMAT0019963	hsa-miR-4791	0.844821	1.00692	3193.51	0.130035	1.13362	790.79	NA	0	0.220029	hsa-miR-4791	1.03626	0.997243	1.46657	1.03626
916	MIMAT0019962	hsa-miR-4790-3p	0.103287	1.07807	679.027	0.776502	0.995056	2910.53	NA	-3.72529e-09	0.253806	hsa-miR-4790-3p	0.84667	1.10275	0.526764	1.00569
917	MIMAT0019961	hsa-miR-4790-5p	0.656819	0.99452	2486.08	0.399283	1.03079	1687.26	NA	1.39698e-09	0.113371	hsa-miR-4790-5p	0.694562	0.771653	0.933316	0.677564
918	MIMAT0019960	hsa-miR-4789-3p	0.319103	1.0432	1440.83	0.820135	1.00535	3086.51	NA	0	0.0800888	hsa-miR-4789-3p	0.553613	0.682579	0.526764	0.497318
919	MIMAT0019959	hsa-miR-4789-5p	0.43592	1.0073	1797.35	0.593569	0.998976	2282.1	NA	-3.72529e-09	0.12285	hsa-miR-4789-5p	0.649048	0.368894	0.526764	0.435113
920	MIMAT0019958	hsa-miR-4788	0.424182	1.01429	1761.87	0.694932	0.997745	2615.4	NA	1.86265e-09	0.081212	hsa-miR-4788	0.861622	0.927837	0.927837	0.749123
921	MIMAT0019957	hsa-miR-4787-3p	0.527421	0.99824	2075.1	0.558238	1.00847	2170.54	NA	3.72529e-09	0.107387	hsa-miR-4787-3p	0.669629	0.873642	0.688534	0.854249
922	MIMAT0019956	hsa-miR-4787-5p	0.988959	1.01453	4188.79	0.0254008	0.806345	286.254	NA	0	0.323574	hsa-miR-4787-5p	7.8929	8.08975	8.65693	8.28497
923	MIMAT0019955	hsa-miR-4786-3p	0.968442	1.01589	3941.86	0.0753313	1.05076	554.505	NA	-5.58794e-09	0.198209	hsa-miR-4786-3p	0.922564	1.04408	1.20545	1.37874
924	MIMAT0019954	hsa-miR-4786-5p	0.427521	1.01542	1771.61	0.4726	1.01891	1908.76	NA	-3.72529e-09	0.169395	hsa-miR-4786-5p	0.662879	1.08324	0.881249	0.857931
925	MIMAT0019953	hsa-miR-2467-3p	0.32247	1.03872	1451.02	0.554608	1.01023	2159.03	NA	-3.72529e-09	0.196192	hsa-miR-2467-3p	0.668246	1.01066	0.952328	0.612123
926	MIMAT0019952	hsa-miR-2467-5p	0.981258	1.015	4077.97	0.0677254	1.02546	517.263	NA	0	0.188354	hsa-miR-2467-5p	0.550552	0.598951	0.879597	0.917907
927	MIMAT0019951	hsa-miR-1245b-3p	0.593997	0.994605	2283.47	0.604119	0.997761	2315.6	NA	0	0.0184692	hsa-miR-1245b-3p	0.599607	0.599607	0.586563	0.623733
928	MIMAT0019950	hsa-miR-1245b-5p	0.367193	1.02312	1590.1	0.693409	0.997113	2609.85	NA	1.86265e-09	0.112478	hsa-miR-1245b-5p	0.900829	0.652648	0.739764	0.682095
929	MIMAT0019949	hsa-miR-4785	0.96481	1.01579	3907.79	0.0812122	1.05599	581.964	NA	0	0.197382	hsa-miR-4785	1.19441	1.09858	1.55363	1.34676
930	MIMAT0019948	hsa-miR-4784	0.779233	0.999947	2920.95	0.269172	1.01808	1282.36	NA	-1.39698e-09	0.143029	hsa-miR-4784	0.704213	0.890293	1.05394	0.818893
931	MIMAT0019947	hsa-miR-4783-3p	0.113289	1.08414	722.672	0.837178	1.00799	3159.77	NA	0	0.225966	hsa-miR-4783-3p	0.864004	1.31255	0.813392	0.927244
932	MIMAT0019946	hsa-miR-4783-5p	0.300022	1.05581	1381.1	0.754089	0.995432	2826.41	NA	3.72529e-09	0.126025	hsa-miR-4783-5p	0.839083	0.631373	0.553743	0.719909
933	MIMAT0019945	hsa-miR-4782-3p	0.766691	1.00144	2873.65	0.312264	1.01651	1419.38	NA	0	0.122118	hsa-miR-4782-3p	0.676361	0.918755	0.959243	0.865129
934	MIMAT0019944	hsa-miR-4782-5p	0.304143	1.0471	1394.22	0.73668	0.999687	2762.86	NA	1.86265e-09	0.12631	hsa-miR-4782-5p	0.862397	0.614216	0.701331	0.582768
935	MIMAT0019943	hsa-miR-4781-3p	0.527639	0.997831	2075.76	0.320645	1.01859	1445.47	NA	3.72529e-09	0.19894	hsa-miR-4781-3p	0.970294	0.573488	0.709763	0.962135
936	MIMAT0019942	hsa-miR-4781-5p	0.613124	0.986442	2344.44	0.210237	1.04959	1086.7	NA	0	0.238767	hsa-miR-4781-5p	0.77148	0.372091	0.901654	0.521236
937	MIMAT0019941	hsa-miR-4436b-3p	0.382918	1.02356	1637.61	0.653424	0.995271	2474.72	NA	0	0.124579	hsa-miR-4436b-3p	0.744111	1.03875	0.865575	0.803392
938	MIMAT0019940	hsa-miR-4436b-5p	0.279355	1.04373	1315.14	0.395707	1.03373	1676.27	NA	-7.45058e-09	0.266775	hsa-miR-4436b-5p	1.20578	0.928254	0.74495	1.32478
939	MIMAT0019939	hsa-miR-4780	0.263317	1.05304	1263.48	0.558948	1.00817	2172.82	NA	3.72529e-09	0.21843	hsa-miR-4780	0.706451	1.01092	0.578013	1.00407
940	MIMAT0019938	hsa-miR-4779	0.658249	0.995048	2490.66	0.380263	1.03817	1629.33	NA	3.72529e-09	0.133451	hsa-miR-4779	0.692915	0.896927	0.745361	0.980164
941	MIMAT0019937	hsa-miR-4778-3p	0.579194	0.991458	2236.57	0.431842	1.02887	1785.12	NA	0	0.126077	hsa-miR-4778-3p	0.914919	0.616882	0.815799	0.792337
942	MIMAT0019936	hsa-miR-4778-5p	0.620354	0.988401	2367.33	0.289883	1.01162	1349.11	NA	0	0.18644	hsa-miR-4778-5p	1.03683	0.689529	1.08959	0.824386
943	MIMAT0019935	hsa-miR-4777-3p	0.777119	1.0003	2912.85	0.369865	1.03558	1598.08	NA	0	0.0719125	hsa-miR-4777-3p	0.597764	0.708885	0.772709	0.72788
944	MIMAT0019934	hsa-miR-4777-5p	0.733122	0.99721	2750.18	0.419961	1.03098	1749.56	NA	0	0.0687823	hsa-miR-4777-5p	0.760489	0.634236	0.782294	0.760489
945	MIMAT0019933	hsa-miR-4776-3p	0.912983	1.00658	3538.84	0.156216	1.11138	894.159	NA	0	0.148845	hsa-miR-4776-3p	0.789727	0.629978	0.865096	0.98117
946	MIMAT0019932	hsa-miR-4776-5p	0.709822	0.996435	2667.3	0.261816	1.02478	1258.46	NA	0	0.166368	hsa-miR-4776-5p	1.13615	0.773468	1.09385	1.06071
947	MIMAT0019931	hsa-miR-4775	0.246242	1.05046	1208.16	0.743348	0.999892	2787.4	NA	3.72529e-09	0.161145	hsa-miR-4775	0.886482	0.902853	0.599229	0.94653
948	MIMAT0019930	hsa-miR-4774-3p	0.43675	1.00719	1799.92	0.447478	1.02068	1832.57	NA	0	0.171746	hsa-miR-4774-3p	1.0377	0.630302	0.884851	0.79918
949	MIMAT0019929	hsa-miR-4774-5p	0.0500891	1.0979	427.714	0.979863	1.01355	4061.87	NA	-5.58794e-09	0.223288	hsa-miR-4774-5p	1.19808	0.969212	0.69987	0.781661
950	MIMAT0019928	hsa-miR-4773	0.873876	1.00637	3330.84	0.197565	1.05132	1042.91	NA	0	0.142461	hsa-miR-4773	0.870788	0.772991	1.11439	0.900235
951	MIMAT0019927	hsa-miR-4772-3p	0.522357	1.00267	2059.8	0.558705	1.00852	2172.16	NA	-3.72529e-09	0.0984422	hsa-miR-4772-3p	0.649048	0.859841	0.813392	0.679838
952	MIMAT0019926	hsa-miR-4772-5p	0.240276	1.0424	1188.46	0.822833	1.00518	3098.63	NA	-7.45058e-09	0.129905	hsa-miR-4772-5p	0.717887	0.9339	0.750095	0.616541
953	MIMAT0019925	hsa-miR-4771	0.938199	1.0116	3697.77	0.146222	1.10883	855.249	NA	3.72529e-09	0.141005	hsa-miR-4771	0.639119	0.537112	0.794344	0.841132
954	MIMAT0019924	hsa-miR-4770	0.811247	1.00166	3050.05	0.258264	1.0213	1247.17	NA	2.79397e-09	0.136282	hsa-miR-4770	0.544156	0.782464	0.74202	0.867825
955	MIMAT0019923	hsa-miR-4769-3p	0.264504	1.04958	1267.32	0.620652	0.992655	2368.16	NA	9.31323e-10	0.192972	hsa-miR-4769-3p	0.801903	0.769735	0.475677	0.92326
956	MIMAT0019922	hsa-miR-4769-5p	0.952859	1.0134	3804.92	0.0749316	1.05477	552.52	NA	-7.45058e-09	0.21893	hsa-miR-4769-5p	0.815477	0.504695	0.983724	0.948857
957	MIMAT0019921	hsa-miR-4768-3p	0.329774	1.03827	1473.83	0.829787	1.00566	3128.07	NA	0	0.0600194	hsa-miR-4768-3p	0.663159	0.663159	0.564038	0.556036
958	MIMAT0019920	hsa-miR-4768-5p	0.932524	1.01117	3660.46	0.128812	1.12937	785.913	NA	0	0.164775	hsa-miR-4768-5p	0.868404	0.723049	0.961376	1.1117
959	MIMAT0019919	hsa-miR-4767	0.868088	1.00752	3302.27	0.183287	1.07065	992.872	NA	-3.72529e-09	0.156154	hsa-miR-4767	0.792337	0.750253	1.0992	0.822019
960	MIMAT0019918	hsa-miR-4766-3p	0.0814534	1.09629	583.087	0.82995	1.00533	3128.78	NA	0	0.269359	hsa-miR-4766-3p	0.724496	1.1517	0.508992	0.860178
961	MIMAT0019917	hsa-miR-4766-5p	0.989442	1.01412	4197.61	0.0283837	0.811491	304.749	NA	0	0.293039	hsa-miR-4766-5p	0.503144	0.797233	1.18639	1.01603
962	MIMAT0019916	hsa-miR-4765	0.932316	1.0119	3658.99	0.117284	1.11541	739.165	NA	-1.86265e-09	0.175972	hsa-miR-4765	0.669449	0.733469	0.820584	1.06838
963	MIMAT0019915	hsa-miR-4764-3p	0.453713	1.00891	1851.79	0.412346	1.03154	1726.24	NA	1.86265e-09	0.185186	hsa-miR-4764-3p	0.792337	0.877947	0.631271	1.07013
964	MIMAT0019914	hsa-miR-4764-5p	0.672657	0.992703	2539.83	0.512233	1.01805	2028.56	NA	0	0.0409422	hsa-miR-4764-5p	0.769038	0.854649	0.851737	0.857372
965	MIMAT0019913	hsa-miR-4763-3p	0.993339	1.01427	4271.82	0.0189615	0.772389	243.306	NA	0	0.344417	hsa-miR-4763-3p	5.67402	5.81139	6.4629	6.06481
966	MIMAT0019912	hsa-miR-4763-5p	0.491553	1.00695	1966.33	0.337767	1.02623	1499.07	NA	-3.72529e-09	0.209584	hsa-miR-4763-5p	0.715057	1.04085	1.13085	0.728793
967	MIMAT0019911	hsa-miR-4762-3p	0.931069	1.01174	3650.92	0.12615	1.12315	775.596	NA	3.72529e-09	0.168243	hsa-miR-4762-3p	0.554183	0.5414	0.671953	0.901484
968	MIMAT0019910	hsa-miR-4762-5p	0.471838	1.00643	1906.54	0.370452	1.03408	1599.98	NA	-3.72529e-09	0.198101	hsa-miR-4762-5p	0.798194	0.550013	0.508188	0.911511
969	MIMAT0019909	hsa-miR-4761-3p	0.607602	0.990014	2326.73	0.57053	1.01006	2209.3	NA	0	0.0439124	hsa-miR-4761-3p	0.649048	0.760169	0.727356	0.704038
970	MIMAT0019908	hsa-miR-4761-5p	0.569114	0.995678	2205.12	0.181132	1.06891	985.421	NA	0	0.26223	hsa-miR-4761-5p	1.01721	0.48712	0.74202	1.03334
971	MIMAT0019907	hsa-miR-4760-3p	0.68736	0.99307	2588.94	0.4507	1.02246	1842.44	NA	1.86265e-09	0.077689	hsa-miR-4760-3p	0.795004	0.726473	0.743048	0.892077
972	MIMAT0019906	hsa-miR-4760-5p	0.470899	1.00723	1903.76	0.547893	1.01405	2138.37	NA	-3.72529e-09	0.139796	hsa-miR-4760-5p	0.56278	0.794291	0.547615	0.797758
973	MIMAT0019905	hsa-miR-4759	0.831634	1.00473	3136.03	0.163921	1.08565	922.66	NA	-7.45058e-09	0.192311	hsa-miR-4759	0.764945	0.573051	1.03434	0.708733
974	MIMAT0019904	hsa-miR-4758-3p	0.554582	0.996386	2158.94	0.522175	1.01717	2059.38	NA	-1.86265e-09	0.0994702	hsa-miR-4758-3p	1.19891	0.976818	1.06026	1.13802
975	MIMAT0019903	hsa-miR-4758-5p	0.99207	1.01478	4246.04	0.0128395	0.642391	195.353	NA	0	0.463075	hsa-miR-4758-5p	3.81354	4.01201	4.88511	4.22229
976	MIMAT0019902	hsa-miR-4757-3p	0.0577493	1.10299	467.575	0.921056	1.00847	3587.33	NA	-7.45058e-09	0.2626	hsa-miR-4757-3p	0.792337	1.27398	0.74202	0.714417
977	MIMAT0019901	hsa-miR-4757-5p	0.779605	0.999031	2922.61	0.268436	1.01696	1279.95	NA	3.72529e-09	0.139908	hsa-miR-4757-5p	0.772231	0.553325	0.712202	0.881928
978	MIMAT0019900	hsa-miR-4756-3p	0.573124	0.99513	2217.25	0.45741	1.02058	1863.11	NA	0	0.124216	hsa-miR-4756-3p	0.946697	0.703193	0.946188	0.770836
979	MIMAT0019899	hsa-miR-4756-5p	0.90985	1.00771	3520.68	0.127862	1.12749	782.079	NA	-3.72529e-09	0.186447	hsa-miR-4756-5p	0.756538	0.581813	1.03683	0.785985
980	MIMAT0019898	hsa-miR-499b-3p	0.190708	1.01955	1019.05	0.913704	1.00786	3542.92	NA	3.72529e-09	0.107014	hsa-miR-499b-3p	0.882328	0.884036	0.753304	0.663025
981	MIMAT0019897	hsa-miR-499b-5p	0.777358	0.999492	2913.79	0.343793	1.02692	1517.32	NA	0	0.0934252	hsa-miR-499b-5p	0.812207	0.650045	0.8102	0.858767
982	MIMAT0019896	hsa-miR-4755-3p	0.503587	1.00477	2002.28	0.512694	1.01677	2030.01	NA	-1.86265e-09	0.138645	hsa-miR-4755-3p	0.857498	1.09822	0.868155	1.10591
983	MIMAT0019894	hsa-miR-4754	0.209509	1.01513	1084.16	0.902629	1.01041	3478.21	NA	3.72529e-09	0.106003	hsa-miR-4754	0.911511	0.982353	0.74202	0.817756
984	MIMAT0019893	hsa-miR-371b-3p	0.579298	0.991268	2236.86	0.534829	1.01268	2097.96	NA	2.79397e-09	0.0909457	hsa-miR-371b-3p	0.779523	0.926649	0.790722	0.953749
985	MIMAT0019892	hsa-miR-371b-5p	0.106633	1.06935	694.241	0.649592	0.99669	2462.31	NA	-3.72529e-09	0.335262	hsa-miR-371b-5p	1.5722	0.965402	1.26549	0.816894
986	MIMAT0019891	hsa-miR-4753-3p	0.408877	1.02286	1715.7	0.611495	0.995653	2339.46	NA	-9.31323e-10	0.12255	hsa-miR-4753-3p	0.955169	0.955169	1.06267	0.761784
987	MIMAT0019890	hsa-miR-4753-5p	0.188116	1.01991	1010.08	0.710282	0.99769	2668.92	NA	3.72529e-09	0.207684	hsa-miR-4753-5p	0.677739	0.760169	0.804649	0.339831
988	MIMAT0019889	hsa-miR-4752	0.864708	1.00791	3286.27	0.212253	1.04828	1093.46	NA	-2.79397e-09	0.138747	hsa-miR-4752	0.537974	0.739939	0.74202	0.875621
989	MIMAT0019888	hsa-miR-4751	0.580404	0.991685	2240.43	0.538881	1.01409	2110.43	NA	3.72529e-09	0.0831155	hsa-miR-4751	0.896982	0.760169	0.774698	0.911511
990	MIMAT0019886	hsa-miR-4749-3p	0.351414	1.03161	1541.29	0.772474	0.994045	2894.86	NA	-1.39698e-09	0.0906669	hsa-miR-4749-3p	1.18764	1.15131	1.0001	1.17855
991	MIMAT0019885	hsa-miR-4749-5p	0.411254	1.01774	1722.93	0.168944	1.08157	941.471	NA	7.45058e-09	0.385495	hsa-miR-4749-5p	1.45889	2.11752	2.26153	1.60289
992	MIMAT0019884	hsa-miR-4748	0.7731	1.00016	2897.37	0.323539	1.01655	1454.3	NA	0	0.111426	hsa-mir-4748	0.51761	0.719013	1.20729	1.22067
993	MIMAT0019883	hsa-miR-4747-3p	0.979381	1.01511	4056.44	0.0662698	1.03755	510.194	NA	7.45058e-09	0.195022	hsa-miR-4747-3p	0.733507	0.649048	1.06026	0.978865
994	MIMAT0019882	hsa-miR-4747-5p	0.98939	1.01429	4196.67	0.0404779	0.9316	376.176	NA	7.45058e-09	0.235683	hsa-miR-4747-5p	0.627068	0.726189	1.14047	0.996379
995	MIMAT0019881	hsa-miR-4746-3p	0.312166	1.04048	1419.08	0.776987	0.994292	2912.27	NA	-2.79397e-09	0.101798	hsa-miR-4746-3p	0.898442	0.760169	0.812525	0.654441
996	MIMAT0019880	hsa-miR-4746-5p	0.161547	1.02849	913.971	0.896956	1.00946	3448.4	NA	-3.72529e-09	0.15021	hsa-miR-4746-5p	0.907065	1.13475	0.889288	0.770284
997	MIMAT0019879	hsa-miR-4745-3p	0.611419	0.987495	2339.21	0.431486	1.03015	1784.04	NA	-3.72529e-09	0.124133	hsa-miR-4745-3p	0.649048	0.868258	0.914697	0.70239
998	MIMAT0019877	hsa-miR-3591-3p	0.687163	0.993096	2588.19	0.324793	1.01564	1458.31	NA	0	0.146246	hsa-miR-3591-3p	0.684632	1.02014	0.9689	0.930392
999	MIMAT0019876	hsa-miR-3591-5p	0.103437	1.07719	679.715	0.754716	0.995404	2828.67	NA	0	0.272872	hsa-miR-3591-5p	0.792337	1.24613	0.615344	1.00637
1000	MIMAT0019875	hsa-miR-4744	0.88615	1.00591	3392.38	0.158564	1.09755	902.821	NA	0	0.167565	hsa-miR-4744	0.357293	0.626389	0.641561	0.754957
1001	MIMAT0019874	hsa-miR-4743-5p	0.332785	1.03852	1483.41	0.546446	1.01505	2133.84	NA	0	0.182132	hsa-miR-4743-5p	1.3557	0.961786	1.02142	1.20002
1002	MIMAT0019873	hsa-miR-4742-3p	0.806598	1.00345	3030.21	0.224764	1.03356	1136.33	NA	2.79397e-09	0.157677	hsa-miR-4742-3p	0.614663	0.848004	0.773505	0.993402
1003	MIMAT0019872	hsa-miR-4742-5p	0.950209	1.01292	3784.43	0.0583685	1.01004	470.889	NA	1.86265e-09	0.282757	hsa-miR-4742-5p	0.573206	0.807793	1.2604	0.851924
1004	MIMAT0019869	hsa-miR-4740-5p	0.765798	1.0017	2870.32	0.316441	1.01859	1432.81	NA	-1.86265e-09	0.119072	hsa-miR-4740-5p	0.755693	0.877947	0.813392	1.0296
1005	MIMAT0019868	hsa-miR-4739	0.78461	1.0021	2942.17	0.0483228	0.97131	418.084	NA	0	0.427714	hsa-miR-4739	4.10445	4.87323	5.11484	4.68116
1006	MIMAT0019867	hsa-miR-4738-3p	0.536911	0.993727	2104.67	0.572761	1.00588	2216.39	NA	-9.31323e-10	0.0910963	hsa-miR-4738-3p	1.03971	1.13475	0.982782	1.17989
1007	MIMAT0019866	hsa-miR-4738-5p	0.959978	1.01488	3863.77	0.0602086	1.02266	479.989	NA	0	0.235089	hsa-miR-4738-5p	0.544156	0.548295	0.701926	1.04184
1008	MIMAT0019865	hsa-miR-3064-3p	0.561186	0.996966	2179.79	0.480389	1.01759	1932.46	NA	3.72529e-09	0.116948	hsa-miR-3064-3p	0.706799	0.993678	0.898929	0.845352
1009	MIMAT0019864	hsa-miR-3064-5p	0.205008	1.01033	1069.21	0.668972	0.996853	2527.36	NA	1.86265e-09	0.218574	hsa-miR-3064-5p	1.16719	0.860993	1.07701	0.679838
1010	MIMAT0019863	hsa-miR-4737	0.0858614	1.10089	603.706	0.869281	1.0089	3308.35	NA	3.72529e-09	0.261248	hsa-miR-4737	1.21891	0.751243	0.806994	0.614864
1011	MIMAT0019862	hsa-miR-4736	0.996783	1.01039	4361.45	0.0159331	0.712039	220.601	NA	1.49012e-08	0.304769	hsa-miR-4736	0.59754	0.489727	1.13996	0.964895
1012	MIMAT0019861	hsa-miR-4735-3p	0.675929	0.992124	2550.13	0.265651	1.01899	1270.83	NA	-1.86265e-09	0.179931	hsa-miR-4735-3p	0.792337	0.67183	0.654053	1.0377
1013	MIMAT0019860	hsa-miR-4735-5p	0.724056	0.994875	2717.87	0.422627	1.02983	1757.22	NA	0	0.0712822	hsa-miR-4735-5p	0.815485	0.683024	0.838046	0.809845
1014	MIMAT0019858	hsa-miR-4733-3p	0.352392	1.03184	1544.34	0.684843	1.00074	2580.12	NA	0	0.131974	hsa-miR-4733-3p	0.544156	0.846539	0.58849	0.660803
1015	MIMAT0019857	hsa-miR-4733-5p	0.583285	0.993289	2249.51	0.395983	1.03387	1677.19	NA	1.86265e-09	0.152653	hsa-miR-4733-5p	0.751058	0.760169	0.631271	0.990027
1016	MIMAT0019856	hsa-miR-4732-3p	0.388414	1.02222	1654.62	0.755957	0.99476	2833.23	NA	0	0.0683196	hsa-miR-4732-3p	0.668113	0.563221	0.573279	0.504715
1017	MIMAT0019855	hsa-miR-4732-5p	0.153843	1.03681	885.287	0.860372	1.00899	3265.43	NA	-3.72529e-09	0.1765	hsa-miR-4732-5p	0.921055	1.21903	0.959675	0.792337
1018	MIMAT0019854	hsa-miR-4731-3p	0.446409	1.00726	1829.21	0.521245	1.01751	2056.51	NA	3.72529e-09	0.156491	hsa-miR-4731-3p	0.448179	0.760169	0.478251	0.700619
1019	MIMAT0019853	hsa-miR-4731-5p	0.406904	1.02349	1709.68	0.55023	1.01268	2145.09	NA	3.72529e-09	0.151358	hsa-miR-4731-5p	0.873684	0.544156	0.608112	0.753805
1020	MIMAT0019851	hsa-miR-4729	0.4039	1.02376	1700.96	0.380452	1.03807	1629.76	NA	0	0.213082	hsa-miR-4729	0.927208	0.433668	0.773075	0.614991
1021	MIMAT0019850	hsa-miR-4728-3p	0.0824267	1.0934	587.841	0.55297	1.01125	2153.81	NA	0	0.346072	hsa-miR-4728-3p	0.610797	1.41092	0.812674	0.792337
1022	MIMAT0019849	hsa-miR-4728-5p	0.622036	0.990052	2372.84	0.166995	1.08265	934.089	NA	-2.79397e-09	0.277309	hsa-miR-4728-5p	1.01022	1.29953	1.61748	1.04529
1023	MIMAT0019848	hsa-miR-4727-3p	0.699685	0.992496	2631.68	0.21811	1.04362	1113.8	NA	-4.65661e-10	0.198192	hsa-miR-4727-3p	1.04421	1.14127	1.01506	1.44412
1024	MIMAT0019847	hsa-miR-4727-5p	0.870085	1.00729	3312.46	0.245694	1.01977	1206.36	NA	3.72529e-09	0.110703	hsa-miR-4727-5p	0.58721	0.58911	0.674326	0.820103
1025	MIMAT0019846	hsa-miR-4726-3p	0.719261	0.995717	2701.29	0.443561	1.02034	1820.57	NA	0	0.0617289	hsa-miR-4726-3p	0.720628	0.844488	0.848107	0.851281
1026	MIMAT0019845	hsa-miR-4726-5p	0.716268	0.996669	2690.51	0.322924	1.01601	1452.43	NA	-3.72529e-09	0.132329	hsa-miR-4726-5p	0.68433	0.64986	0.918712	0.625789
1027	MIMAT0019844	hsa-miR-4725-3p	0.512166	1.00748	2028.31	0.211816	1.0495	1092.11	NA	7.45058e-09	0.287574	hsa-miR-4725-3p	0.701133	1.13404	1.31635	0.779972
1028	MIMAT0019843	hsa-miR-4725-5p	0.875857	1.00563	3341.15	0.22086	1.04269	1123.37	NA	0	0.122969	hsa-miR-4725-5p	0.911511	0.901284	0.985709	1.16375
1029	MIMAT0019842	hsa-miR-4724-3p	0.944938	1.01199	3744.63	0.110797	1.12583	712.322	NA	0	0.172645	hsa-miR-4724-3p	0.649048	0.434135	0.802491	0.792337
1030	MIMAT0019841	hsa-miR-4724-5p	0.593098	0.994909	2280.49	0.570604	1.0098	2209.55	NA	0	0.0483355	hsa-miR-4724-5p	0.806106	0.718013	0.812734	0.735137
1031	MIMAT0019840	hsa-miR-451b	0.559655	0.996939	2174.84	0.455262	1.02024	1856.44	NA	2.79397e-09	0.141154	hsa-miR-451b	0.667196	0.772089	0.59027	0.911511
1032	MIMAT0019839	hsa-miR-4723-3p	0.305968	1.04324	1400.07	0.497695	1.01863	1984.57	NA	-3.72529e-09	0.221425	hsa-miR-4723-3p	1.20995	0.783987	1.11692	0.787784
1033	MIMAT0019838	hsa-miR-4723-5p	0.265987	1.05003	1271.94	0.849785	1.00917	3215.96	NA	0	0.100442	hsa-miR-4723-5p	0.753014	0.745473	0.54146	0.69109
1034	MIMAT0019837	hsa-miR-4722-3p	0.604695	0.992657	2317.4	0.52803	1.0161	2076.99	NA	0	0.0765947	hsa-miR-4722-3p	0.809603	0.9742	0.867105	0.956143
1035	MIMAT0019836	hsa-miR-4722-5p	0.270889	1.04782	1287.93	0.717289	0.998391	2694.26	NA	1.86265e-09	0.156677	hsa-miR-4722-5p	1.03362	0.783408	0.933316	0.679838
1036	MIMAT0019835	hsa-miR-4721	0.872574	1.00688	3324.41	0.201931	1.04555	1058.67	NA	-5.58794e-09	0.137885	hsa-miR-4721	0.962759	1.06765	1.29907	1.09844
1037	MIMAT0019834	hsa-miR-4720-3p	0.669012	0.994016	2527.48	0.24144	1.02523	1192.17	NA	0	0.202478	hsa-miR-4720-3p	0.587452	0.902586	0.697652	1.0377
1038	MIMAT0019832	hsa-miR-4719	0.888999	1.00468	3407.55	0.239005	1.02913	1184.19	NA	-3.72529e-09	0.093931	hsa-miR-4719	0.627841	0.645519	0.819971	0.775552
1039	MIMAT0019831	hsa-miR-4718	0.267174	1.04753	1275.87	0.416863	1.02831	1740.03	NA	7.45058e-09	0.246337	hsa-miR-4718	1.04479	0.452128	0.74202	0.679838
1040	MIMAT0019830	hsa-miR-4717-3p	0.249957	1.04595	1220.39	0.413485	1.03158	1729.69	NA	0	0.278359	hsa-miR-4717-3p	0.724393	1.34943	1.13452	0.849393
1041	MIMAT0019829	hsa-miR-4717-5p	0.600958	0.994682	2305.67	0.595672	0.999956	2288.69	NA	0	0.00778492	hsa-miR-4717-5p	0.784718	0.802206	0.807657	0.785853
1042	MIMAT0019828	hsa-miR-3529-5p	0.37589	1.02623	1616.43	0.62149	0.992272	2370.95	NA	3.72529e-09	0.133928	hsa-miR-3529-5p	0.643234	0.753635	0.803419	0.493669
1043	MIMAT0019827	hsa-miR-4716-3p	0.0933109	1.09013	636.079	0.917656	1.00859	3566.62	NA	3.72529e-09	0.207686	hsa-miR-4716-3p	1.05781	1.22303	0.730968	1.05781
1044	MIMAT0019826	hsa-miR-4716-5p	0.873876	1.00637	3330.85	0.244914	1.02022	1203.62	NA	3.72529e-09	0.102539	hsa-miR-4716-5p	0.944143	0.839455	1.03732	1.06332
1045	MIMAT0019825	hsa-miR-4715-3p	0.469227	1.00692	1898.86	0.492555	1.0199	1969.26	NA	-1.86265e-09	0.142139	hsa-miR-4715-3p	0.911511	0.815807	1.03759	0.697385
1046	MIMAT0019824	hsa-miR-4715-5p	0.413085	1.01518	1728.46	0.595959	0.999708	2289.73	NA	3.72529e-09	0.13618	hsa-miR-4715-5p	0.981167	0.782796	0.71996	0.971305
1047	MIMAT0019823	hsa-miR-4714-3p	0.648688	0.994309	2459.21	0.504395	1.0183	2004.67	NA	-1.86265e-09	0.0615735	hsa-miR-4714-3p	0.700902	0.809114	0.841881	0.733669
1048	MIMAT0019822	hsa-miR-4714-5p	0.746978	0.999808	2800.5	0.387489	1.03518	1651.85	NA	-1.86265e-09	0.0773094	hsa-miR-4714-5p	0.771889	0.746715	0.920634	0.771889
1049	MIMAT0019821	hsa-miR-4713-3p	0.649911	0.994197	2463.22	0.520209	1.01765	2053.33	NA	0	0.0589357	hsa-miR-4713-3p	0.78834	0.879567	0.812788	0.914524
1050	MIMAT0019820	hsa-miR-4713-5p	0.698601	0.992794	2627.92	0.434225	1.02605	1792.2	NA	-1.86265e-09	0.0803359	hsa-miR-4713-5p	0.771626	0.947889	0.948974	0.891305
1051	MIMAT0019819	hsa-miR-4712-3p	0.865644	1.00722	3290.53	0.159754	1.09754	907.425	NA	3.72529e-09	0.17813	hsa-miR-4712-3p	0.816658	0.603134	0.798881	1.03274
1052	MIMAT0019818	hsa-miR-4712-5p	0.681397	0.993812	2568.68	0.441497	1.02224	1814.81	NA	0	0.0838606	hsa-miR-4712-5p	0.66097	0.485791	0.66132	0.607743
1053	MIMAT0019817	hsa-miR-4711-3p	0.233148	1.04293	1164.57	0.692318	0.998039	2605.74	NA	0	0.186262	hsa-miR-4711-3p	0.90238	0.604343	0.791592	0.485745
1054	MIMAT0019816	hsa-miR-4711-5p	0.903446	1.00716	3482.93	0.210743	1.04757	1088.46	NA	0	0.106299	hsa-miR-4711-5p	0.590984	0.544457	0.772314	0.719551
1055	MIMAT0019815	hsa-miR-4710	0.607921	0.989134	2327.82	0.349674	1.02519	1535.98	NA	2.79397e-09	0.155457	hsa-miR-4710	1.05984	1.09547	1.33976	0.968337
1056	MIMAT0019814	hsa-miR-203b-3p	0.430269	1.01151	1780.3	0.480056	1.01783	1931.53	NA	-3.72529e-09	0.170362	hsa-miR-203b-3p	0.600526	0.877947	0.89751	0.573603
1057	MIMAT0019813	hsa-miR-203b-5p	0.516972	1.00576	2043.19	0.508651	1.02107	2017.72	NA	0	0.125626	hsa-miR-203b-5p	0.41836	0.72868	0.564922	0.600279
1058	MIMAT0019812	hsa-miR-4709-3p	0.777284	0.999676	2913.5	0.368825	1.03455	1594.89	NA	-1.86265e-09	0.071744	hsa-miR-4709-3p	0.784855	0.801987	0.949199	0.830139
1059	MIMAT0019811	hsa-miR-4709-5p	0.350862	1.0313	1539.6	0.770324	0.995732	2887.12	NA	1.86265e-09	0.0904316	hsa-miR-4709-5p	0.679961	0.768666	0.557677	0.710751
1060	MIMAT0019810	hsa-miR-4708-3p	0.739648	0.997247	2773.56	0.433713	1.02642	1790.7	NA	-1.39698e-09	0.0555004	hsa-miR-4708-3p	0.913865	0.981706	0.981706	1.04955
1061	MIMAT0019809	hsa-miR-4708-5p	0.816893	1.00324	3073.66	0.346342	1.02786	1525.51	NA	0	0.0644434	hsa-miR-4708-5p	0.649197	0.688909	0.770638	0.78488
1062	MIMAT0019808	hsa-miR-4707-3p	0.511419	1.00816	2026	0.464534	1.01676	1884.53	NA	3.72529e-09	0.146781	hsa-miR-4707-3p	0.73317	1.09767	0.931035	0.933075
1063	MIMAT0019807	hsa-miR-4707-5p	0.978318	1.01492	4043.64	0.0190767	0.763565	244.122	NA	0	0.508741	hsa-miR-4707-5p	5.00796	5.03107	6.09079	5.21993
1064	MIMAT0019805	hsa-miR-4705	0.0629763	1.10641	493.637	0.927812	1.00772	3628.91	NA	0	0.251274	hsa-miR-4705	0.808055	1.20312	0.808055	0.595894
1065	MIMAT0019804	hsa-miR-4704-3p	0.759715	1.00114	2847.25	0.157947	1.10659	900.354	NA	-7.45058e-09	0.227951	hsa-miR-4704-3p	0.849169	0.606004	1.13753	0.717466
1066	MIMAT0019803	hsa-miR-4704-5p	0.222866	1.03517	1130.07	0.744686	0.99732	2792.24	NA	0	0.178124	hsa-miR-4704-5p	0.794676	1.1836	0.813392	0.911511
1067	MIMAT0019802	hsa-miR-4703-3p	0.372166	1.02518	1605.21	0.649557	0.996969	2462.2	NA	-3.72529e-09	0.132506	hsa-miR-4703-3p	0.709547	1.02396	0.839146	0.776964
1068	MIMAT0019801	hsa-miR-4703-5p	0.224252	1.03638	1134.51	0.807302	1.0027	3033.28	NA	-7.45058e-09	0.148488	hsa-miR-4703-5p	0.649048	0.925144	0.715019	0.573603
1069	MIMAT0019799	hsa-miR-4701-3p	0.142442	1.04906	839.763	0.331616	1.02034	1479.71	NA	0	0.351151	hsa-miR-4701-3p	1.48748	0.646452	0.943437	0.996239
1070	MIMAT0019798	hsa-miR-4701-5p	0.266639	1.04901	1274.07	0.856046	1.0088	3245.84	NA	1.86265e-09	0.0908083	hsa-miR-4701-5p	1.0116	1.00274	0.933316	0.812716
1071	MIMAT0019797	hsa-miR-4700-3p	0.149018	1.05043	866.272	0.911584	1.00793	3530.11	NA	3.72529e-09	0.152513	hsa-miR-4700-3p	0.877263	0.95545	0.604267	0.83129
1072	MIMAT0019796	hsa-miR-4700-5p	0.82934	1.00592	3126.34	0.321992	1.01725	1449.55	NA	-1.86265e-09	0.0746686	hsa-miR-4700-5p	0.915714	0.865803	1.03015	0.996364
1073	MIMAT0019795	hsa-miR-4699-3p	0.515607	1.00651	2038.78	0.370367	1.03447	1599.71	NA	1.86265e-09	0.182405	hsa-miR-4699-3p	0.853416	0.824523	0.668463	1.10205
1074	MIMAT0019794	hsa-miR-4699-5p	0.693239	0.992529	2609.1	0.482042	1.01688	1937.36	NA	9.31323e-10	0.0559647	hsa-miR-4699-5p	0.711804	0.711804	0.711804	0.819271
1075	MIMAT0019793	hsa-miR-4698	0.580852	0.991714	2241.79	0.543941	1.01326	2126.04	NA	1.86265e-09	0.0841515	hsa-miR-4698	0.788402	0.862315	0.74202	0.928928
1076	MIMAT0019792	hsa-miR-4697-3p	0.156131	1.03257	893.907	0.878471	1.00989	3354.22	NA	-3.72529e-09	0.165003	hsa-miR-4697-3p	0.853796	1.02027	0.87091	0.61528
1077	MIMAT0019791	hsa-miR-4697-5p	0.637686	0.994333	2423.29	0.511764	1.0202	2027.09	NA	0	0.0691107	hsa-miR-4697-5p	0.886982	0.773475	0.810262	0.914641
1078	MIMAT0019790	hsa-miR-4696	0.888601	1.00497	3405.37	0.167597	1.08046	936.326	NA	-7.45058e-09	0.158035	hsa-miR-4696	0.606404	0.37488	0.751396	0.635851
1079	MIMAT0019789	hsa-miR-4695-3p	0.802494	1.00295	3013.93	0.144139	1.10948	846.832	NA	-5.58794e-09	0.233801	hsa-miR-4695-3p	0.544156	0.875414	1.11415	0.764194
1080	MIMAT0019787	hsa-miR-4694-3p	0.986661	1.01488	4152.71	0.027078	0.798974	296.535	NA	-7.45058e-09	0.282885	hsa-miR-4694-3p	0.860546	0.649048	1.04678	1.3116
1081	MIMAT0019786	hsa-miR-4694-5p	0.523889	1.00102	2064.34	0.298027	1.01092	1374.86	NA	-3.72529e-09	0.22659	hsa-miR-4694-5p	0.461235	0.886217	0.933316	0.581873
1082	MIMAT0019785	hsa-miR-4693-3p	0.954806	1.0136	3820.38	0.116465	1.12861	735.843	NA	-1.86265e-09	0.158331	hsa-miR-4693-3p	0.559184	0.703585	0.88982	0.886668
1083	MIMAT0019784	hsa-miR-4693-5p	0.413578	1.01585	1730.03	0.71322	0.997251	2679.29	NA	0	0.0762408	hsa-miR-4693-5p	0.919568	0.75982	0.77244	0.792337
1084	MIMAT0019783	hsa-miR-4692	0.46489	1.00748	1885.56	0.576661	1.00392	2228.45	NA	-1.86265e-09	0.128676	hsa-miR-4692	0.583587	0.793365	0.559961	0.792337
1085	MIMAT0019782	hsa-miR-4691-3p	0.463363	1.00749	1880.94	0.692889	0.998238	2607.7	NA	0	0.0580428	hsa-miR-4691-3p	0.940478	0.856736	0.813392	0.897581
1086	MIMAT0019781	hsa-miR-4691-5p	0.860132	1.00845	3264.26	0.278531	1.00476	1312.79	NA	0	0.0904062	hsa-miR-4691-5p	0.665182	0.729735	0.807084	0.873024
1087	MIMAT0019780	hsa-miR-4690-3p	0.685455	0.994061	2582.13	0.396237	1.03219	1677.93	NA	0	0.113228	hsa-miR-4690-3p	0.490981	0.714224	0.612581	0.742097
1088	MIMAT0019779	hsa-miR-4690-5p	0.245551	1.04849	1205.85	0.0299848	0.831446	314.893	NA	2.98023e-08	0.869472	hsa-miR-4690-5p	2.86643	2.37482	4.11094	2.16642
1089	MIMAT0019778	hsa-miR-4689	0.115194	1.07992	730.338	0.0700087	1.03952	528.723	NA	0	0.896304	hsa-miR-4689	2.89515	1.90199	3.45209	1.49257
1090	MIMAT0019777	hsa-miR-4688	0.865008	1.0075	3287.65	0.0859396	1.0577	604.069	NA	0	0.254283	hsa-miR-4688	0.892637	0.683995	0.840042	1.27665
1091	MIMAT0019776	hsa-miR-1343-3p	0.460054	1.01032	1871.17	0.620906	0.992371	2368.95	NA	2.79397e-09	0.104444	hsa-miR-1343-3p	0.958912	0.843482	0.765991	0.980403
1092	MIMAT0019774	hsa-miR-4687-5p	0.850467	1.00894	3218.91	0.0802716	1.06175	577.663	NA	7.45058e-09	0.312484	hsa-miR-4687-5p	0.883754	0.85019	1.50173	0.883754
1093	MIMAT0019773	hsa-miR-4686	0.0447339	1.08374	399.186	0.977471	1.01313	4033.44	NA	3.72529e-09	0.245831	hsa-miR-4686	1.07238	0.810275	0.495141	0.672294
1094	MIMAT0019772	hsa-miR-4685-3p	0.511784	1.00802	2027.15	0.528723	1.01616	2079.23	NA	0	0.114391	hsa-miR-4685-3p	1.17108	1.00274	1.19872	0.972028
1095	MIMAT0019771	hsa-miR-4685-5p	0.222212	1.03947	1127.87	0.644955	0.996887	2447.23	NA	0	0.202036	hsa-miR-4685-5p	1.02413	1.22337	1.22337	0.791754
1096	MIMAT0019770	hsa-miR-4684-3p	0.384986	1.02197	1643.99	0.6663	0.998366	2518.25	NA	2.79397e-09	0.122461	hsa-miR-4684-3p	0.795473	0.709106	0.560711	0.826284
1097	MIMAT0019769	hsa-miR-4684-5p	0.593839	0.995064	2282.92	0.545342	1.01382	2130.51	NA	-9.31323e-10	0.0661574	hsa-miR-4684-5p	0.724917	0.821977	0.863049	0.724917
1098	MIMAT0019768	hsa-miR-4683	0.106441	1.0721	693.4	0.964491	1.01221	3904.91	NA	5.58794e-09	0.146028	hsa-miR-4683	0.911511	0.902182	0.634413	0.681171
1099	MIMAT0019767	hsa-miR-4682	0.516292	1.00613	2040.99	0.274445	1.0082	1299.29	NA	0	0.223446	hsa-miR-4682	1.18053	0.726242	0.900287	1.16734
1100	MIMAT0019766	hsa-miR-4681	0.501794	1.00599	1997.06	0.690893	0.99786	2600.75	NA	0	0.0270009	hsa-miR-4681	0.779758	0.815595	0.75104	0.779758
1101	MIMAT0019765	hsa-miR-4680-3p	0.399292	1.02221	1687.31	0.673732	1.00006	2543.29	NA	3.72529e-09	0.114194	hsa-miR-4680-3p	0.66544	0.881453	0.640084	0.801123
1102	MIMAT0019764	hsa-miR-4680-5p	0.820443	1.00466	3087.69	0.276441	1.00431	1306.06	NA	-3.72529e-09	0.111287	hsa-miR-4680-5p	0.644385	0.619481	0.866462	0.663228
1103	MIMAT0019763	hsa-miR-4679	0.248303	1.0505	1215.16	0.749774	0.995446	2810.19	NA	0	0.157451	hsa-miR-4679	0.739971	1.0876	0.789784	0.786821
1104	MIMAT0019762	hsa-miR-4678	0.537504	0.994026	2106.58	0.388182	1.03523	1653.98	NA	-3.72529e-09	0.165502	hsa-miR-4678	0.821433	0.608138	0.933316	0.591537
1105	MIMAT0019761	hsa-miR-4677-3p	0.673934	0.991409	2543.82	0.437895	1.02524	1803.39	NA	1.86265e-09	0.0909324	hsa-miR-4677-3p	0.722729	0.710384	0.667645	0.870132
1106	MIMAT0019760	hsa-miR-4677-5p	0.492116	1.00631	1968.04	0.639961	0.998218	2430.67	NA	0	0.0859072	hsa-miR-4677-5p	0.566613	0.737761	0.568133	0.685787
1107	MIMAT0019759	hsa-miR-4676-3p	0.559689	0.996615	2174.96	0.601147	0.997865	2306.32	NA	0	0.0496277	hsa-miR-4676-3p	0.649048	0.732777	0.74202	0.641551
1108	MIMAT0019758	hsa-miR-4676-5p	0.684273	0.994227	2578.13	0.246533	1.02049	1209.07	NA	0	0.185293	hsa-miR-4676-5p	0.745384	0.627588	0.609812	1.00495
1109	MIMAT0019757	hsa-miR-4675	0.157969	1.02847	900.473	0.888288	1.01008	3403.68	NA	0	0.16022	hsa-miR-4675	0.745682	0.819058	0.458707	0.733448
1110	MIMAT0019756	hsa-miR-4674	0.314258	1.03768	1425.63	0.0724158	1.05151	540.294	NA	-2.98023e-08	0.67769	hsa-miR-4674	4.00563	2.69007	4.04495	3.07944
1111	MIMAT0019755	hsa-miR-4673	0.510324	1.00687	2022.78	0.471827	1.02059	1906.51	NA	0	0.139198	hsa-miR-4673	0.98542	0.659992	0.88104	0.795675
1112	MIMAT0019754	hsa-miR-4672	0.977986	1.0148	4039.65	0.0540039	1.01461	448.689	NA	0	0.219101	hsa-miR-4672	0.49607	0.399321	0.682651	0.892861
1113	MIMAT0019753	hsa-miR-4671-3p	0.0564241	1.10051	460.791	0.915981	1.00916	3556.03	NA	-7.45058e-09	0.269829	hsa-miR-4671-3p	0.689765	1.19038	0.664532	0.60235
1114	MIMAT0019752	hsa-miR-4671-5p	0.684039	0.994514	2577.42	0.403309	1.03078	1699.36	NA	1.86265e-09	0.10673	hsa-miR-4671-5p	0.71426	0.682092	0.64614	0.880943
1115	MIMAT0019751	hsa-miR-4670-3p	0.939075	1.01042	3704.09	0.141349	1.11792	835.322	NA	3.72529e-09	0.145061	hsa-miR-4670-3p	0.643784	0.649048	0.808128	0.945346
1116	MIMAT0019750	hsa-miR-4670-5p	0.187061	1.01538	1006.23	0.868823	1.00888	3305.96	NA	1.86265e-09	0.145162	hsa-miR-4670-5p	1.00636	0.760169	0.74202	0.679838
1117	MIMAT0019749	hsa-miR-4669	0.564239	0.996619	2189.44	0.575996	1.00428	2226.2	NA	0	0.0634322	hsa-miR-4669	1.13619	1.09987	1.19439	1.0377
1118	MIMAT0019748	hsa-miR-219b-3p	0.405299	1.02336	1704.94	0.758134	0.995348	2841.49	NA	0	0.0543866	hsa-miR-219b-3p	0.868967	0.97187	0.865565	0.848567
1119	MIMAT0019747	hsa-miR-219b-5p	0.656902	0.994318	2486.32	0.43159	1.02933	1784.32	NA	3.72529e-09	0.11116	hsa-miR-219b-5p	0.559205	0.775218	0.655157	0.799344
1120	MIMAT0019746	hsa-miR-4668-3p	0.5704	0.995281	2208.93	0.333869	1.02181	1486.79	NA	3.72529e-09	0.185601	hsa-miR-4668-3p	0.782882	0.992403	0.760887	1.14907
1121	MIMAT0019744	hsa-miR-4667-3p	0.316648	1.04109	1433.5	0.743587	0.999337	2788.17	NA	4.65661e-10	0.112783	hsa-miR-4667-3p	1.18935	1.05576	1.13749	0.928742
1122	MIMAT0019743	hsa-miR-4667-5p	0.554197	0.996084	2157.74	0.644686	0.99714	2446.24	NA	0	0.00883508	hsa-miR-4667-5p	0.952588	0.961662	0.943513	0.952588
1123	MIMAT0019742	hsa-miR-4666a-3p	0.469618	1.00682	1899.95	0.702414	0.998521	2641.01	NA	0	0.0521473	hsa-miR-4666a-3p	0.613697	0.687652	0.565368	0.643145
1124	MIMAT0019741	hsa-miR-4666a-5p	0.422798	1.01414	1757.73	0.223309	1.03932	1131.45	NA	7.45058e-09	0.277308	hsa-miR-4666a-5p	0.898634	0.253854	0.74202	0.579484
1125	MIMAT0019740	hsa-miR-4665-3p	0.265798	1.05019	1271.34	0.841779	1.00746	3180.09	NA	1.86265e-09	0.0982308	hsa-miR-4665-3p	1.01866	1.00022	0.960347	0.79993
1126	MIMAT0019739	hsa-miR-4665-5p	0.272759	1.04452	1293.93	0.164021	1.08165	922.981	NA	0	0.505511	hsa-miR-4665-5p	1.59507	0.894285	1.83384	0.816021
1127	MIMAT0019738	hsa-miR-4664-3p	0.791471	1.00362	2968.9	0.299316	1.00934	1378.73	NA	-7.45058e-09	0.112883	hsa-miR-4664-3p	0.664943	0.500142	0.775344	0.64343
1128	MIMAT0019737	hsa-miR-4664-5p	0.495716	1.00652	1978.81	0.681049	1.00092	2567.45	NA	0	0.0456289	hsa-miR-4664-5p	0.759717	0.850755	0.74768	0.790507
1129	MIMAT0019736	hsa-miR-4662b	0.245481	1.04916	1205.57	0.760002	0.99638	2848.48	NA	0	0.154063	hsa-miR-4662b	0.665626	1.00274	0.720649	0.695073
1130	MIMAT0019734	hsa-miR-4659b-3p	0.17335	1.02037	957.063	0.745305	0.9967	2794.29	NA	3.72529e-09	0.212919	hsa-miR-4659b-3p	1.15906	0.83973	0.671748	0.999478
1131	MIMAT0019733	hsa-miR-4659b-5p	0.382033	1.02656	1634.87	0.66894	0.997128	2527.24	NA	0	0.117909	hsa-miR-4659b-5p	0.489616	0.727945	0.631271	0.473187
1132	MIMAT0019732	hsa-miR-4662a-3p	0.419129	1.0122	1746.86	0.761419	0.995968	2853.69	NA	0	0.0416767	hsa-miR-4662a-3p	0.90665	0.943566	0.850614	0.86812
1133	MIMAT0019731	hsa-miR-4662a-5p	0.454782	1.00933	1855	0.68151	1.00063	2569.12	NA	-9.31323e-10	0.0646182	hsa-miR-4662a-5p	0.792686	0.760169	0.813741	0.663095
1134	MIMAT0019730	hsa-miR-4661-3p	0.216787	1.02979	1109.36	0.855166	1.0088	3241.51	NA	0	0.125794	hsa-miR-4661-3p	0.649048	0.69572	0.631271	0.408738
1135	MIMAT0019729	hsa-miR-4661-5p	0.0571692	1.09646	464.526	0.976376	1.01336	4022.34	NA	-7.45058e-09	0.211007	hsa-miR-4661-5p	0.897263	1.10766	0.74202	0.614947
1136	MIMAT0019728	hsa-miR-4660	0.73537	0.996148	2758.51	0.441227	1.02264	1813.96	NA	1.86265e-09	0.0540927	hsa-miR-4660	0.756651	0.724483	0.777706	0.847593
1137	MIMAT0019727	hsa-miR-4659a-3p	0.363404	1.02812	1578.86	0.722251	0.998954	2711.66	NA	0	0.100025	hsa-miR-4659a-3p	0.835081	0.679074	0.760274	0.603629
1138	MIMAT0019726	hsa-miR-4659a-5p	0.767245	1.00103	2875.77	0.410628	1.0306	1721.02	NA	1.86265e-09	0.0537845	hsa-miR-4659a-5p	0.709088	0.734131	0.787354	0.828527
1139	MIMAT0019725	hsa-miR-4658	0.977426	1.01491	4032.97	0.0745318	1.0556	550.786	NA	1.86265e-09	0.188277	hsa-miR-4658	0.792337	0.874359	1.19087	1.11268
1140	MIMAT0019724	hsa-miR-4657	0.534977	0.994548	2098.48	0.553554	1.01112	2155.61	NA	0	0.0961964	hsa-miR-4657	0.61878	0.834793	0.781796	0.668246
1141	MIMAT0019723	hsa-miR-4656	0.904582	1.00794	3489.99	0.174686	1.08221	962.303	NA	-7.45058e-09	0.137988	hsa-miR-4656	1.27649	1.14276	1.4757	1.34197
1142	MIMAT0019722	hsa-miR-4655-3p	0.775173	1.00116	2905.26	0.266452	1.01867	1273.52	NA	1.86265e-09	0.146435	hsa-miR-4655-3p	0.607224	0.882336	0.954256	0.806891
1143	MIMAT0019721	hsa-miR-4655-5p	0.201925	1.00482	1058.63	0.764756	0.996368	2866.25	NA	-6.0536e-09	0.184192	hsa-miR-4655-5p	1.32237	1.18712	0.928852	1.30154
1144	MIMAT0019720	hsa-miR-4654	0.253752	1.05038	1232.55	0.432455	1.02767	1786.86	NA	0	0.252281	hsa-miR-4654	0.653892	1.27398	0.923128	0.911511
1145	MIMAT0019719	hsa-miR-4653-3p	0.0634586	1.11065	495.99	0.982933	1.01354	4099.56	NA	-3.72529e-09	0.182488	hsa-miR-4653-3p	1.09462	1.04828	0.766443	0.75024
1146	MIMAT0019718	hsa-miR-4653-5p	0.794873	1.00214	2982.34	0.305653	1.01436	1399.08	NA	-1.86265e-09	0.105326	hsa-miR-4653-5p	0.744282	0.805597	0.99258	0.79985
1147	MIMAT0019717	hsa-miR-4652-3p	0.746274	0.999447	2797.69	0.426448	1.03258	1768.67	NA	0	0.0554342	hsa-miR-4652-3p	0.490943	0.572772	0.621212	0.602219
1148	MIMAT0019716	hsa-miR-4652-5p	0.0374886	1.03952	359.799	0.985446	1.01363	4133.85	NA	0	0.238112	hsa-miR-4652-5p	1.21769	1.11543	0.682522	0.917325
1149	MIMAT0019715	hsa-miR-4651	0.0614404	1.10906	485.938	0.139342	1.11935	827.517	NA	0	0.734606	hsa-miR-4651	4.85585	5.01542	5.5815	3.81359
1150	MIMAT0019714	hsa-miR-4650-3p	0.32466	1.03851	1457.92	0.708071	0.998239	2660.75	NA	0	0.133152	hsa-miR-4650-3p	0.806329	1.06019	0.938868	0.757952
1151	MIMAT0019713	hsa-miR-4650-5p	0.794773	1.00256	2981.95	0.373398	1.03664	1609.02	NA	0	0.0597027	hsa-miR-4650-5p	0.80681	0.846966	0.902335	0.942492
1152	MIMAT0019712	hsa-miR-4649-3p	0.333513	1.03727	1485.79	0.723572	0.99958	2716.12	NA	-2.79397e-09	0.112499	hsa-miR-4649-3p	0.973281	0.80106	0.894861	0.713717
1153	MIMAT0019711	hsa-miR-4649-5p	0.0877515	1.09168	612.162	0.119857	1.10561	749.684	NA	0	0.760042	hsa-miR-4649-5p	3.65273	4.4082	4.85489	3.1442
1154	MIMAT0019710	hsa-miR-4648	0.599789	0.993819	2301.92	0.294743	1.01095	1364.34	NA	0	0.193874	hsa-miR-4648	0.782688	1.14435	1.20399	0.911511
1155	MIMAT0019709	hsa-miR-4647	0.0817011	1.09323	584.358	0.908731	1.00817	3513.97	NA	-7.45058e-09	0.230775	hsa-miR-4647	1.09691	1.51587	0.994349	1.09691
1156	MIMAT0019708	hsa-miR-4646-3p	0.796157	1.00183	2987.73	0.321645	1.01755	1448.61	NA	-1.86265e-09	0.0953655	hsa-miR-4646-3p	0.827582	0.699597	0.933316	0.827582
1157	MIMAT0019707	hsa-miR-4646-5p	0.0236998	0.89418	275.32	0.974962	1.01326	4007.04	NA	7.45058e-09	0.313469	hsa-miR-4646-5p	0.922652	1.27987	0.518074	0.84033
1158	MIMAT0019706	hsa-miR-4645-3p	0.54688	0.996946	2135.2	0.503354	1.01799	2001.69	NA	0	0.112587	hsa-miR-4645-3p	0.923005	0.656421	0.829568	0.787454
1159	MIMAT0019705	hsa-miR-4645-5p	0.656444	0.994278	2484.95	0.167247	1.08124	935.08	NA	3.72529e-09	0.24824	hsa-miR-4645-5p	0.309133	0.871108	0.716519	0.792337
1160	MIMAT0019704	hsa-miR-4644	0.238071	1.04366	1181.01	0.779852	0.995745	2923.46	NA	3.72529e-09	0.157286	hsa-miR-4644	0.939398	1.11286	0.754929	1.04424
1161	MIMAT0019703	hsa-miR-4643	0.772683	1.00047	2895.74	0.325338	1.01321	1459.85	NA	0	0.10214	hsa-miR-4643	0.874071	0.680877	0.895875	0.874071
1162	MIMAT0019702	hsa-miR-4642	0.508388	1.00563	2016.79	0.675114	0.999855	2547.54	NA	0	0.0393791	hsa-miR-4642	0.776942	0.848847	0.759165	0.807732
1163	MIMAT0019701	hsa-miR-4641	0.483341	1.00762	1941.52	0.591182	1.00192	2274.15	NA	-1.86265e-09	0.0947529	hsa-miR-4641	0.767599	0.784199	0.877483	0.639853
1164	MIMAT0019700	hsa-miR-4640-3p	0.601151	0.99393	2306.34	0.421097	1.02992	1752.75	NA	3.72529e-09	0.131162	hsa-miR-4640-3p	0.8344	0.612247	0.664909	0.87471
1165	MIMAT0019698	hsa-miR-4639-3p	0.478953	1.00484	1928.24	0.384438	1.03544	1642.41	NA	0	0.192582	hsa-miR-4639-3p	0.813681	0.430958	0.795303	0.525868
1166	MIMAT0019697	hsa-miR-4639-5p	0.80081	1.00276	3006.91	0.26562	1.01972	1270.77	NA	0	0.133949	hsa-miR-4639-5p	0.544156	0.511082	0.536713	0.792337
1167	MIMAT0019696	hsa-miR-4638-3p	0.23274	1.04517	1163.18	0.785336	0.997214	2944.86	NA	1.86265e-09	0.149597	hsa-miR-4638-3p	1.15574	0.89328	0.97684	0.806492
1168	MIMAT0019695	hsa-miR-4638-5p	0.0208017	0.854911	255.832	0.991608	1.01138	4236.65	NA	7.45058e-09	0.281136	hsa-miR-4638-5p	1.09107	1.38618	0.743772	0.872339
1169	MIMAT0019694	hsa-miR-4637	0.742055	0.999029	2782.63	0.243213	1.02052	1198.2	NA	-3.72529e-09	0.167253	hsa-miR-4637	0.660382	0.475903	0.861056	0.544264
1170	MIMAT0019693	hsa-miR-4636	0.22637	1.03886	1141.78	0.819489	1.00536	3083.71	NA	-3.72529e-09	0.14034	hsa-miR-4636	0.889647	1.13218	0.936787	0.792337
1171	MIMAT0019692	hsa-miR-4635	0.773198	1.00001	2897.74	0.205987	1.04538	1072.55	NA	0	0.183719	hsa-miR-4635	0.911511	0.747711	0.813392	1.15971
1172	MIMAT0019691	hsa-miR-4634	0.198677	1.00828	1046.94	0.512079	1.01951	2027.98	NA	7.45058e-09	0.289828	hsa-miR-4634	1.9012	1.33347	1.70688	1.31083
1173	MIMAT0019690	hsa-miR-4633-3p	0.778036	0.999247	2916.23	0.182312	1.06766	989.598	NA	3.72529e-09	0.199603	hsa-miR-4633-3p	0.561405	0.917884	0.7956	1.02788
1174	MIMAT0019689	hsa-miR-4633-5p	0.594288	0.994008	2284.39	0.11703	1.11994	738.225	NA	-5.58794e-09	0.343737	hsa-miR-4633-5p	0.714914	0.931736	1.43868	0.69088
1175	MIMAT0019688	hsa-miR-4632-3p	0.541071	0.997816	2117.06	0.614738	0.996352	2349.74	NA	1.86265e-09	0.0701269	hsa-miR-4632-3p	0.790926	0.895818	0.773534	0.90653
1176	MIMAT0019363	hsa-miR-3978	0.458601	1.01244	1866.56	0.615042	0.996494	2350.66	NA	3.72529e-09	0.10707	hsa-miR-3978	0.785544	1.05025	0.903068	0.879749
1177	MIMAT0019362	hsa-miR-3977	0.353437	1.03162	1547.82	0.6459	0.997009	2450.25	NA	-3.72529e-09	0.140949	hsa-miR-3977	0.757333	1.0551	0.922456	0.757333
1178	MIMAT0019361	hsa-miR-3976	0.675722	0.992137	2549.51	0.320743	1.01819	1445.76	NA	0	0.147679	hsa-miR-3976	0.939612	0.733995	1.06693	0.799087
1179	MIMAT0019360	hsa-miR-3975	0.0964979	1.08337	649.916	0.958753	1.01149	3852.99	NA	-7.45058e-09	0.170542	hsa-miR-3975	0.722012	0.919322	0.572355	0.54615
1180	MIMAT0019359	hsa-miR-3974	0.704901	0.992858	2649.64	0.291088	1.01276	1352.75	NA	1.86265e-09	0.15437	hsa-miR-3974	0.588302	0.604902	0.884738	0.534561
1181	MIMAT0019358	hsa-miR-3973	0.93123	1.01167	3652.06	0.129487	1.13314	788.697	NA	-1.39698e-09	0.167484	hsa-miR-3973	0.552274	0.760169	0.954331	0.842199
1182	MIMAT0019357	hsa-miR-3972	0.963409	1.01524	3894.86	0.0950663	1.09125	643.407	NA	5.58794e-09	0.172825	hsa-miR-3972	0.649048	0.773299	0.942317	1.0377
1183	MIMAT0019337	hsa-miR-3960	0.965242	1.01531	3911.6	0.0261699	0.797748	290.917	NA	0	0.360133	hsa-miR-3960	9.03973	8.53354	9.39605	9.12188
1184	MIMAT0019236	hsa-miR-4529-5p	0.482166	1.00745	1937.74	0.694504	0.997441	2613.86	NA	0	0.0473946	hsa-miR-4529-5p	0.641699	0.720369	0.60955	0.671146
1185	MIMAT0019235	hsa-miR-4520a-5p	0.962542	1.01456	3886.51	0.109174	1.13695	705.137	NA	0	0.156409	hsa-miR-4520a-5p	0.612334	0.604365	0.904452	0.851303
1186	MIMAT0019234	hsa-miR-4474-5p	0.947434	1.01184	3762.9	0.0790876	1.06444	572.069	NA	-7.45058e-09	0.230943	hsa-miR-4474-5p	0.633622	0.649048	1.13482	0.77691
1187	MIMAT0019233	hsa-miR-4446-5p	0.445777	1.00683	1827.28	0.26965	1.01821	1283.88	NA	-3.72529e-09	0.261137	hsa-miR-4446-5p	0.870944	1.26986	0.891999	1.38087
1188	MIMAT0019232	hsa-miR-4423-5p	0.373389	1.02671	1608.98	0.734228	0.999305	2754.28	NA	-2.09548e-09	0.0953634	hsa-miR-4423-5p	1.07888	1.00274	0.875947	1.06189
1189	MIMAT0019231	hsa-miR-3944-5p	0.576535	0.992813	2227.99	0.455464	1.0197	1857.23	NA	0	0.126048	hsa-miR-3944-5p	0.788707	1.02352	1.04428	0.83534
1190	MIMAT0019230	hsa-miR-3942-3p	0.626355	0.992123	2386.69	0.552842	1.01142	2153.39	NA	0	0.0425535	hsa-miR-3942-3p	0.620524	0.725417	0.705157	0.681838
1191	MIMAT0019229	hsa-miR-3940-5p	0.935351	1.0109	3678.35	0.0159439	0.705673	220.661	NA	0	0.502923	hsa-miR-3940-5p	6.06073	5.58191	6.80165	6.05183
1192	MIMAT0019228	hsa-miR-3925-3p	0.163439	1.02775	921.086	0.922566	1.00725	3596.53	NA	-3.72529e-09	0.124936	hsa-miR-3925-3p	0.899944	0.899944	0.774755	0.635984
1193	MIMAT0019227	hsa-miR-3922-5p	0.899335	1.00648	3460.88	0.177443	1.07611	971.899	NA	-2.79397e-09	0.147729	hsa-miR-3922-5p	0.494728	0.706181	0.763699	0.842029
1194	MIMAT0019226	hsa-miR-3150b-5p	0.659696	0.993645	2495.67	0.437471	1.02582	1802.03	NA	0	0.096	hsa-miR-3150b-5p	0.909562	0.716642	0.813392	0.911511
1195	MIMAT0019225	hsa-miR-3913-3p	0.869561	1.00719	3309.74	0.202803	1.04535	1061.88	NA	0	0.14088	hsa-miR-3913-3p	0.837845	0.805457	1.12073	0.882372
1196	MIMAT0019224	hsa-miR-3691-3p	0.688894	0.992793	2594.11	0.479064	1.0176	1928.57	NA	0	0.0495687	hsa-miR-3691-3p	0.966724	0.874313	0.976736	0.966724
1197	MIMAT0019223	hsa-miR-3688-5p	0.566202	0.997409	2196.11	0.217082	1.04195	1110.35	NA	3.72529e-09	0.256502	hsa-miR-3688-5p	0.512434	0.857623	1.06385	0.558576
1198	MIMAT0019222	hsa-miR-3682-5p	0.373178	1.02674	1608.35	0.704832	0.997951	2649.45	NA	0	0.0997008	hsa-miR-3682-5p	0.706626	0.590739	0.683711	0.485615
1199	MIMAT0019221	hsa-miR-3677-5p	0.988905	1.0147	4187.7	0.0362677	0.88328	352.945	NA	7.45058e-09	0.250087	hsa-miR-3677-5p	0.686959	0.506752	1.06026	0.946523
1200	MIMAT0019220	hsa-miR-3664-3p	0.134856	1.06109	810.234	0.913661	1.00805	3542.66	NA	1.86265e-09	0.164613	hsa-miR-3664-3p	0.911511	0.655729	0.565	0.570119
1201	MIMAT0019219	hsa-miR-3619-3p	0.887013	1.00565	3397.38	0.210524	1.04761	1087.69	NA	0	0.123219	hsa-miR-3619-3p	0.740022	0.586448	0.855685	0.834227
1202	MIMAT0019218	hsa-miR-3194-3p	0.511501	1.00789	2026.32	0.476152	1.01752	1919.5	NA	-3.72529e-09	0.146031	hsa-miR-3194-3p	0.544156	0.882298	0.669459	0.792337
1203	MIMAT0019217	hsa-miR-3189-5p	0.813832	1.00216	3061.14	0.21292	1.04708	1095.76	NA	3.72529e-09	0.165066	hsa-miR-3189-5p	0.8396	0.8396	0.8396	1.16538
1204	MIMAT0019216	hsa-miR-3187-5p	0.992246	1.01428	4249.04	0.0319791	0.860819	327.759	NA	7.45058e-09	0.253924	hsa-miR-3187-5p	0.875094	0.840137	1.36518	1.20059
1205	MIMAT0019215	hsa-miR-3177-5p	0.191086	1.01684	1020.31	0.816728	1.00572	3073.04	NA	0	0.167275	hsa-miR-3177-5p	0.538972	0.886972	0.555572	0.553293
1206	MIMAT0019214	hsa-miR-3173-5p	0.731716	0.997657	2745.12	0.347921	1.02791	1530.68	NA	1.39698e-09	0.115366	hsa-miR-3173-5p	0.667454	0.772682	0.933316	0.698243
1207	MIMAT0019213	hsa-miR-3162-3p	0.0581599	1.10169	469.699	0.874534	1.00864	3334.25	NA	0	0.314034	hsa-miR-3162-3p	1.66973	1.80354	1.70409	1.10317
1208	MIMAT0019212	hsa-miR-3160-5p	0.36658	1.02327	1588.25	0.557048	1.00988	2166.61	NA	0	0.16638	hsa-miR-3160-5p	0.472312	0.877947	0.663885	0.604437
1209	MIMAT0019211	hsa-miR-3158-5p	0.0421703	1.06071	385.631	0.944912	1.0122	3744.38	NA	0	0.282565	hsa-miR-3158-5p	0.942602	1.26807	0.578355	0.942602
1210	MIMAT0019210	hsa-miR-3157-3p	0.0109342	0.637089	179.942	0.997788	1.00919	4399.17	NA	0	0.316164	hsa-miR-3157-3p	1.93238	1.77182	1.25177	1.41025
1211	MIMAT0019209	hsa-miR-3156-3p	0.35871	1.03067	1563.97	0.383033	1.03895	1637.94	NA	-7.45058e-09	0.235531	hsa-miR-3156-3p	1.26254	0.740508	1.12392	0.883797
1212	MIMAT0019208	hsa-miR-3074-5p	0.639018	0.99271	2427.93	0.55894	1.00855	2172.78	NA	0	0.0124547	hsa-miR-3074-5p	0.612759	0.618964	0.637578	0.637578
1213	MIMAT0019207	hsa-miR-3152-5p	0.843791	1.00751	3188.89	0.202272	1.04613	1059.87	NA	-3.72529e-09	0.149988	hsa-miR-3152-5p	0.697088	0.504998	0.873354	0.68009
1214	MIMAT0019206	hsa-miR-3150a-5p	0.520017	1.00446	2052.63	0.376033	1.03708	1616.96	NA	-2.79397e-09	0.168638	hsa-miR-3150a-5p	0.894551	1.00567	1.19439	0.792337
1215	MIMAT0019205	hsa-miR-3145-5p	0.173611	1.0193	957.937	0.861251	1.00925	3269.73	NA	0	0.159375	hsa-miR-3145-5p	0.649048	0.829868	0.445036	0.679838
1216	MIMAT0019204	hsa-miR-3140-5p	0.854938	1.00827	3240.48	0.270026	1.01796	1285.16	NA	-3.72529e-09	0.0946271	hsa-miR-3140-5p	0.730155	0.643444	0.867532	0.792337
1217	MIMAT0019203	hsa-miR-3136-3p	0.1759	1.01462	966.522	0.927662	1.00803	3628.18	NA	0	0.111566	hsa-miR-3136-3p	0.943808	0.928339	0.759372	0.73023
1218	MIMAT0019202	hsa-miR-3129-3p	0.956767	1.01475	3836.02	0.102359	1.12181	674.881	NA	0	0.171453	hsa-miR-3129-3p	0.742588	0.624005	0.891333	1.01367
1219	MIMAT0019201	hsa-miR-3127-3p	0.23937	1.04438	1185.49	0.399201	1.03289	1687.03	NA	7.45058e-09	0.279628	hsa-miR-3127-3p	0.461536	1.03735	0.524031	0.891871
1220	MIMAT0019200	hsa-miR-3124-3p	0.685414	0.994315	2581.98	0.289081	1.01189	1346.26	NA	-3.72529e-09	0.161893	hsa-miR-3124-3p	0.971511	0.61034	0.894608	0.900543
1221	MIMAT0019199	hsa-miR-3121-5p	0.118531	1.07191	744.55	0.912448	1.00768	3535.57	NA	0	0.184324	hsa-miR-3121-5p	0.682994	0.844001	0.665603	0.394091
1222	MIMAT0019198	hsa-miR-3120-5p	0.469657	1.00644	1900.05	0.659174	0.99351	2494.06	NA	0	0.089227	hsa-miR-3120-5p	0.679263	0.776322	0.604423	0.790976
1223	MIMAT0019197	hsa-miR-3117-5p	0.091662	1.08463	629.188	0.964501	1.01199	3905.09	NA	3.72529e-09	0.169708	hsa-miR-3117-5p	1.03326	1.16098	0.885561	0.769614
1224	MIMAT0019083	hsa-miR-4540	0.583945	0.992944	2251.46	0.587756	1.00239	2263.39	NA	0	0.0453217	hsa-miR-4540	0.70067	0.60155	0.643736	0.671887
1225	MIMAT0019082	hsa-miR-4539	0.867688	1.00756	3300.5	0.0626504	1.02626	492.003	NA	-7.45058e-09	0.30129	hsa-miR-4539	1.33143	0.924164	1.24294	1.6502
1226	MIMAT0019081	hsa-miR-4538	0.666652	0.994684	2519.39	0.38622	1.03539	1647.95	NA	0	0.120512	hsa-miR-4538	0.718675	0.965356	0.988693	0.849237
1227	MIMAT0019080	hsa-miR-4537	0.194619	1.00882	1032.76	0.91217	1.00834	3533.76	NA	-1.86265e-09	0.106265	hsa-mir-4537	0.87389	1.02454	1.54064	1.53928
1228	MIMAT0019079	hsa-miR-548an	0.240002	1.04318	1187.46	0.838101	1.00778	3164.03	NA	-2.79397e-09	0.119122	hsa-miR-548an	1.03066	0.826964	0.809187	0.766995
1229	MIMAT0019078	hsa-miR-4536-5p	0.940595	1.01063	3714.25	0.122227	1.10532	759.564	NA	-2.79397e-09	0.164565	hsa-miR-4536-5p	0.472475	0.660484	0.756743	0.861122
1230	MIMAT0019076	hsa-miR-548am-3p	0.773656	1.00032	2899.33	0.09141	1.07337	627.929	NA	0	0.315775	hsa-miR-548am-3p	0.645354	0.463444	1.16145	0.523395
1231	MIMAT0019075	hsa-miR-4535	0.575677	0.994311	2225.25	0.599172	0.99891	2299.9	NA	-9.31323e-10	0.0483315	hsa-miR-4535	0.902261	1.01338	0.934402	0.981241
1232	MIMAT0019073	hsa-miR-4534	0.595772	0.993242	2289.07	0.586103	1.00291	2258.4	NA	0	0.0378603	hsa-miR-4534	0.953252	1.05031	1.0163	0.992985
1233	MIMAT0019072	hsa-miR-4533	0.483035	1.00789	1940.49	0.557523	1.00836	2168.34	NA	1.86265e-09	0.116037	hsa-miR-4533	1.12589	0.870968	0.933316	1.0377
1234	MIMAT0019070	hsa-miR-4531	0.905166	1.00786	3492.94	0.200378	1.04931	1053.18	NA	0	0.117386	hsa-miR-4531	0.527443	0.422551	0.669885	0.65683
1235	MIMAT0019069	hsa-miR-4530	0.333287	1.03797	1485	0.596181	0.999352	2290.38	NA	0	0.167735	hsa-mir-4530	2.26288	2.68704	3.39337	3.21985
1236	MIMAT0019068	hsa-miR-4529-3p	0.663324	0.993583	2507.66	0.435533	1.02598	1796.2	NA	1.86265e-09	0.0911668	hsa-miR-4529-3p	1.27083	1.13475	1.33567	1.17108
1237	MIMAT0019067	hsa-miR-4528	0.696617	0.991199	2620.8	0.225559	1.03206	1138.93	NA	3.72529e-09	0.194776	hsa-miR-4528	0.647457	0.496115	0.922481	0.515095
1238	MIMAT0019066	hsa-miR-4527	0.709376	0.996113	2665.53	0.352188	1.02538	1543.71	NA	-3.72529e-09	0.120789	hsa-miR-4527	0.707679	0.508762	0.609148	0.778639
1239	MIMAT0019065	hsa-miR-4526	0.0831892	1.09719	591.574	0.760146	0.996001	2849.14	NA	0	0.2935	hsa-miR-4526	0.663651	1.27398	0.639702	0.809193
1240	MIMAT0019064	hsa-miR-4525	0.103285	1.0805	679.014	0.936483	1.00999	3686.38	NA	-1.86265e-09	0.181872	hsa-miR-4525	1.04964	0.838154	0.773599	0.611315
1241	MIMAT0019063	hsa-miR-4524a-3p	0.193648	1.01291	1029.52	0.85232	1.00958	3228.08	NA	-2.79397e-09	0.146202	hsa-miR-4524a-3p	1.02321	0.790267	0.814636	0.673657
1242	MIMAT0019062	hsa-miR-4524a-5p	0.43282	1.00874	1788.04	0.60595	0.997208	2321.48	NA	-3.72529e-09	0.115671	hsa-miR-4524a-5p	0.705969	0.865324	0.870313	0.630524
1243	MIMAT0019061	hsa-miR-4523	0.0592918	1.10494	475.382	0.971236	1.01328	3968.26	NA	5.58794e-09	0.216732	hsa-miR-4523	1.14541	0.893078	0.74202	0.652357
1244	MIMAT0019060	hsa-miR-4522	0.898036	1.00551	3454.25	0.0931675	1.08023	635.498	NA	0	0.229563	hsa-miR-4522	0.720693	0.6474	0.741748	1.15076
1245	MIMAT0019059	hsa-miR-1269b	0.560691	0.997627	2178.26	0.549559	1.01266	2142.99	NA	0	0.0859302	hsa-miR-1269b	0.703707	0.499694	0.618884	0.596323
1246	MIMAT0019058	hsa-miR-4521	0.541343	0.997518	2117.93	0.650526	0.994477	2465.13	NA	0	0.0297359	hsa-miR-4521	0.827844	0.874845	0.81029	0.857291
1247	MIMAT0019057	hsa-miR-4520a-3p	0.639976	0.992189	2430.72	0.447999	1.02036	1833.99	NA	0	0.10018	hsa-miR-4520a-3p	0.766662	0.584586	0.65552	0.791462
1248	MIMAT0019056	hsa-miR-4519	0.890339	1.00471	3414.28	0.179804	1.0693	980.319	NA	3.72529e-09	0.145919	hsa-miR-4519	0.703297	0.561624	0.737154	0.911511
1249	MIMAT0019055	hsa-miR-4518	0.240884	1.04406	1190.48	0.55919	1.00663	2173.52	NA	-3.72529e-09	0.232854	hsa-miR-4518	1.14186	0.649048	0.933316	0.679838
1250	MIMAT0019054	hsa-miR-4517	0.167126	1.01891	934.586	0.637973	0.998161	2424.44	NA	7.45058e-09	0.241682	hsa-miR-4517	0.574943	1.11563	0.631271	0.792337
1251	MIMAT0019053	hsa-miR-4516	0.809311	1.00276	3041.71	0.132136	1.13263	799.311	NA	0	0.238504	hsa-miR-4516	7.024	7.02513	7.50612	7.02236
1252	MIMAT0019052	hsa-miR-4515	0.637999	0.993811	2424.54	0.347728	1.028	1530.05	NA	1.39698e-09	0.141399	hsa-miR-4515	0.676828	0.760169	0.961096	0.635365
1253	MIMAT0019051	hsa-miR-4514	0.43647	1.00756	1799.02	0.708927	0.997612	2663.88	NA	0	0.0673114	hsa-miR-4514	0.774794	0.922344	0.813392	0.774794
1254	MIMAT0019050	hsa-miR-4513	0.732522	0.997574	2748.05	0.221595	1.04294	1125.7	NA	0	0.183902	hsa-miR-4513	1.00247	0.668689	1.09197	0.872689
1255	MIMAT0019049	hsa-miR-4512	0.72632	0.995015	2725.98	0.429924	1.0307	1779.12	NA	0	0.0700551	hsa-miR-4512	0.544156	0.544156	0.544156	0.679838
1256	MIMAT0019048	hsa-miR-4511	0.062066	1.11163	489.086	0.917993	1.00848	3568.7	NA	7.45058e-09	0.255036	hsa-miR-4511	0.837263	1.06051	0.452515	0.85523
1257	MIMAT0019047	hsa-miR-4510	0.91131	1.00787	3528.54	0.20061	1.04695	1054.07	NA	0	0.112662	hsa-miR-4510	0.792337	0.838852	0.963395	1.0377
1258	MIMAT0019046	hsa-miR-4509	0.542965	0.99851	2122.9	0.475351	1.01817	1917.12	NA	-3.72529e-09	0.122808	hsa-miR-4509	0.937657	0.644362	0.815373	0.81326
1259	MIMAT0019045	hsa-miR-4508	0.537945	0.994442	2107.7	0.0735499	1.05467	545.795	NA	0	0.43976	hsa-miR-4508	6.8359	7.8248	7.68153	7.59241
1260	MIMAT0019043	hsa-miR-2392	0.178909	1.01419	977.094	0.695614	0.997791	2617.51	NA	-9.31323e-10	0.222557	hsa-miR-2392	1.07684	0.894927	0.610364	1.07177
1261	MIMAT0019042	hsa-miR-4506	0.766767	1.00126	2873.99	0.396574	1.03132	1679.1	NA	0	0.0631751	hsa-miR-4506	0.742411	0.840851	0.886782	0.873019
1262	MIMAT0019041	hsa-miR-4505	0.323376	1.03801	1453.84	0.0600217	1.02326	478.944	NA	0	0.644671	hsa-miR-4505	4.22808	5.09793	5.61121	4.36423
1263	MIMAT0019040	hsa-miR-4504	0.609807	0.988359	2333.92	0.532164	1.01599	2089.61	NA	0	0.0712957	hsa-miR-4504	0.633462	0.776137	0.677017	0.774449
1264	MIMAT0019039	hsa-miR-4503	0.687454	0.992582	2589.29	0.355031	1.02716	1552.81	NA	0	0.12719	hsa-miR-4503	0.969605	0.745626	0.852397	1.02315
1265	MIMAT0019038	hsa-miR-4502	0.373437	1.02623	1609.18	0.0421573	0.932933	385.563	NA	-7.45058e-09	0.559047	hsa-miR-4502	1.13847	1.23622	0.900713	2.16882
1266	MIMAT0019037	hsa-miR-4501	0.243674	1.04727	1199.81	0.853717	1.00812	3234.65	NA	-3.72529e-09	0.110496	hsa-miR-4501	0.767967	0.842876	0.75019	0.576574
1267	MIMAT0019036	hsa-miR-4500	0.418518	1.01232	1744.93	0.387801	1.03481	1652.66	NA	3.72529e-09	0.198337	hsa-miR-4500	0.715111	0.606093	0.915991	0.437233
1268	MIMAT0019035	hsa-miR-4499	0.201136	1.00307	1055.93	0.82391	1.00516	3103.39	NA	2.79397e-09	0.152448	hsa-miR-4499	1.1445	0.875918	0.796333	0.913541
1269	MIMAT0019034	hsa-miR-4419b	0.140083	1.05359	830.393	0.607048	0.996875	2325	NA	0	0.272333	hsa-miR-4419b	0.649048	1.27398	0.751334	0.873286
1270	MIMAT0019032	hsa-miR-4497	0.995294	1.01267	4318.68	0.0175864	0.749537	233.81	NA	0	0.328224	hsa-miR-4497	8.98684	8.95734	9.65861	9.32482
1271	MIMAT0019031	hsa-miR-4496	0.0732609	1.15092	544.55	0.975418	1.01351	4011.69	NA	-1.86265e-09	0.179302	hsa-miR-4496	1.08863	0.958751	0.719026	0.740502
1272	MIMAT0019030	hsa-miR-4495	0.414869	1.01577	1734.06	0.743682	0.999174	2788.52	NA	0	0.0595779	hsa-miR-4495	0.704274	0.822573	0.690018	0.715049
1273	MIMAT0019029	hsa-miR-4494	0.150763	1.04512	872.872	0.822933	1.00503	3099.06	NA	-1.86265e-09	0.198591	hsa-miR-4494	1.11818	0.855717	0.948478	0.640972
1274	MIMAT0019028	hsa-miR-4493	0.984762	1.01543	4124.1	0.0354139	0.876398	347.919	NA	3.72529e-09	0.282876	hsa-miR-4493	0.283373	0.532153	0.96125	0.70049
1275	MIMAT0019027	hsa-miR-4492	0.327393	1.04002	1466.55	0.0272866	0.8	297.891	NA	0	0.785578	hsa-miR-4492	4.4486	5.94033	6.17453	5.12923
1276	MIMAT0019026	hsa-miR-4491	0.229151	1.04124	1150.84	0.794473	0.999169	2980.67	NA	0	0.148764	hsa-miR-4491	0.980244	0.980244	0.997164	0.684341
1277	MIMAT0019025	hsa-miR-4490	0.12171	1.06508	757.524	0.619498	0.99288	2364.85	NA	-3.72529e-09	0.296586	hsa-miR-4490	0.911511	0.908985	1.06026	0.378948
1278	MIMAT0019024	hsa-miR-548al	0.855368	1.008	3242.56	0.252153	1.02351	1227.48	NA	-3.72529e-09	0.110303	hsa-miR-548al	0.679186	0.579641	0.848877	0.709976
1279	MIMAT0019023	hsa-miR-4489	0.700832	0.991983	2635.88	0.47144	1.02072	1905.36	NA	9.31323e-10	0.0582926	hsa-miR-4489	0.695086	0.674681	0.689176	0.796634
1280	MIMAT0019022	hsa-miR-4488	0.782346	1.00004	2933.16	0.0685922	1.02844	521.416	NA	0	0.3658	hsa-miR-4488	6.88751	7.43723	7.77056	7.243
1281	MIMAT0019021	hsa-miR-4487	0.0557419	1.10595	457.481	0.0834521	1.06113	592.899	NA	0	0.709253	hsa-miR-4487	6.97723	8.71221	7.72567	7.87305
1282	MIMAT0019020	hsa-miR-4486	0.976548	1.01537	4023.94	0.060328	1.01718	480.45	NA	-3.72529e-09	0.223766	hsa-miR-4486	1.61247	1.82287	2.13737	1.99121
1283	MIMAT0019017	hsa-miR-4483	0.39577	1.02172	1676.49	0.43075	1.03107	1781.76	NA	-3.72529e-09	0.208227	hsa-miR-4483	0.58091	0.849414	0.498231	0.928212
1284	MIMAT0019016	hsa-miR-4482-5p	0.166995	1.02082	934.084	0.90511	1.00999	3492.65	NA	3.72529e-09	0.141711	hsa-miR-4482-5p	0.868193	1.02057	0.676591	0.837656
1285	MIMAT0019015	hsa-miR-4481	0.355914	1.02713	1555.73	0.335103	1.02286	1490.71	NA	0	0.267114	hsa-miR-4481	1.54607	1.01446	1.48744	1.10774
1286	MIMAT0019014	hsa-miR-4480	0.687982	0.99241	2591.09	0.309222	1.01741	1409.94	NA	-1.86265e-09	0.156905	hsa-miR-4480	0.685279	1.0339	0.915304	1.00718
1287	MIMAT0019013	hsa-miR-548ak	0.907717	1.00826	3507.96	0.143528	1.10663	844.38	NA	3.72529e-09	0.16862	hsa-miR-548ak	0.666959	0.649048	0.744645	1.01022
1288	MIMAT0019012	hsa-miR-3155b	0.201045	1.0037	1055.62	0.857715	1.00922	3253.06	NA	0	0.142186	hsa-miR-3155b	0.779582	0.755152	0.480716	0.738154
1289	MIMAT0019011	hsa-miR-4479	0.485696	1.00887	1948.57	0.524958	1.01742	2067.28	NA	3.72529e-09	0.135848	hsa-miR-4479	0.703607	1.01802	0.803848	0.921056
1290	MIMAT0019010	hsa-miR-3689f	0.452018	1.00855	1846.79	0.573076	1.00529	2217.11	NA	1.86265e-09	0.12139	hsa-miR-3689f	1.03017	0.877947	1.06026	0.803299
1291	MIMAT0019009	hsa-miR-3689e	0.331538	1.03956	1479.48	0.62982	0.994191	2398.39	NA	3.72529e-09	0.167418	hsa-miR-3689e	1.0377	1.30425	0.95891	1.25458
1292	MIMAT0019008	hsa-miR-3689d	0.884886	1.00621	3386.32	0.156811	1.10876	896.23	NA	-7.45058e-09	0.16927	hsa-miR-3689d	0.597273	0.321573	0.71037	0.626721
1293	MIMAT0019007	hsa-miR-3689c	0.320845	1.04519	1446.07	0.572811	1.00559	2216.5	NA	3.72529e-09	0.18719	hsa-miR-3689c	0.649048	0.988432	0.614452	0.911511
1294	MIMAT0019006	hsa-miR-4478	0.384475	1.02297	1642.52	0.521699	1.01753	2057.78	NA	-3.72529e-09	0.174073	hsa-miR-4478	0.711906	0.566652	0.420727	0.810805
1295	MIMAT0019005	hsa-miR-4477b	0.0810037	1.09988	581.166	0.954013	1.01346	3814.4	NA	-7.45058e-09	0.19691	hsa-miR-4477b	0.842207	1.12111	0.681142	0.726371
1296	MIMAT0019004	hsa-miR-4477a	0.680886	0.994327	2566.93	0.464473	1.01711	1884.35	NA	1.86265e-09	0.0732385	hsa-miR-4477a	0.707937	0.819058	0.747534	0.870899
1297	MIMAT0019003	hsa-miR-4476	0.925079	1.01119	3612.4	0.115522	1.12659	731.672	NA	3.72529e-09	0.187784	hsa-miR-4476	0.949051	0.83718	1.01288	1.27513
1298	MIMAT0019002	hsa-miR-4475	0.782207	1.00014	2932.48	0.176474	1.07876	968.452	NA	0	0.199022	hsa-miR-4475	0.799024	0.64875	0.705223	1.08985
1299	MIMAT0019001	hsa-miR-4474-3p	0.671521	0.993894	2535.6	0.229913	1.03551	1153.31	NA	0	0.206502	hsa-miR-4474-3p	0.649048	0.934563	0.73055	1.1056
1300	MIMAT0019000	hsa-miR-4473	0.0538909	1.09761	448.159	0.981805	1.01374	4085.09	NA	-7.45058e-09	0.203553	hsa-miR-4473	0.85504	1.04627	0.613359	0.636306
1301	MIMAT0018999	hsa-miR-4472	0.0297371	0.977714	313.393	0.986626	1.01371	4152.04	NA	-3.72529e-09	0.275632	hsa-miR-4472	1.33137	1.11625	0.685872	0.940386
1302	MIMAT0018998	hsa-miR-4471	0.595179	0.993692	2287.26	0.155492	1.11138	891.45	NA	3.72529e-09	0.26612	hsa-miR-4471	0.745659	0.709339	0.579018	1.18493
1303	MIMAT0018997	hsa-miR-4470	0.91144	1.00753	3529.34	0.149954	1.11509	870.087	NA	3.72529e-09	0.15762	hsa-miR-4470	0.688684	0.468401	0.781656	0.815702
1304	MIMAT0018996	hsa-miR-4469	0.359776	1.03052	1567.38	0.47642	1.0162	1920.26	NA	0	0.191701	hsa-miR-4469	0.70193	0.920884	0.999907	0.575746
1305	MIMAT0018995	hsa-miR-4468	0.901999	1.0075	3474.89	0.215777	1.04549	1105.89	NA	0	0.107377	hsa-miR-4468	0.560036	0.627425	0.791768	0.756651
1306	MIMAT0018994	hsa-miR-4467	0.305368	1.04196	1398.13	0.0200261	0.774622	250.418	NA	1.49012e-08	1.01236	hsa-miR-4467	4.60172	6.82119	6.63765	6.29366
1307	MIMAT0018993	hsa-miR-4466	0.94484	1.01236	3743.78	0.0508364	0.995745	431.986	NA	0	0.305509	hsa-miR-4466	8.03581	7.82131	8.54926	8.07356
1308	MIMAT0018992	hsa-miR-4465	0.945523	1.01191	3748.66	0.0733565	1.05519	545.055	NA	0	0.224358	hsa-miR-4465	0.592318	0.503802	0.682122	1.01327
1309	MIMAT0018990	hsa-miR-548aj-3p	0.879022	1.0055	3356.91	0.163702	1.08733	921.998	NA	0	0.165609	hsa-miR-548aj-3p	1.0377	0.77869	1.16954	1.05622
1310	MIMAT0018989	hsa-miR-548ai	0.654176	0.992803	2477.2	0.322007	1.0166	1449.6	NA	2.79397e-09	0.165085	hsa-miR-548ai	0.583312	0.785971	0.605852	0.931632
1311	MIMAT0018988	hsa-miR-4464	0.174154	1.01859	959.981	0.843806	1.00779	3188.95	NA	2.79397e-09	0.168401	hsa-miR-4464	1.00434	0.875217	0.617928	0.910174
1312	MIMAT0018987	hsa-miR-4463	0.630421	0.992757	2400.23	0.0759679	1.05644	557.211	NA	0	0.431433	hsa-miR-4463	5.74569	5.71305	6.54841	5.6062
1313	MIMAT0018986	hsa-miR-4462	0.105075	1.07719	687.178	0.92169	1.00773	3591.24	NA	3.72529e-09	0.191475	hsa-miR-4462	0.978013	1.22821	0.760979	0.973928
1314	MIMAT0018985	hsa-miR-3135b	0.235916	1.04516	1173.67	0.821516	1.0049	3092.58	NA	0	0.1296	hsa-miR-3135b	1.12766	1.18032	1.14379	0.890311
1315	MIMAT0018983	hsa-miR-4461	0.794532	1.00336	2980.97	0.0565609	1.01699	461.566	NA	7.45058e-09	0.350309	hsa-miR-4461	0.855534	0.693509	0.748878	1.44819
1316	MIMAT0018982	hsa-miR-4460	0.868571	1.00757	3304.67	0.22622	1.03098	1141.17	NA	-2.79397e-09	0.120006	hsa-miR-4460	0.596602	0.701494	0.892879	0.734794
1317	MIMAT0018980	hsa-miR-4458	0.474165	1.00673	1913.56	0.696676	0.996829	2621	NA	0	0.0402097	hsa-miR-4458	0.824424	0.886593	0.847742	0.783691
1318	MIMAT0018979	hsa-miR-4457	0.801477	1.00277	3009.68	0.229088	1.03584	1150.59	NA	-5.58794e-09	0.158897	hsa-miR-4457	0.809692	1.06086	1.19885	0.98541
1319	MIMAT0018978	hsa-miR-4456	0.88892	1.00508	3407.17	0.236066	1.0329	1174.18	NA	0	0.0963776	hsa-miR-4456	0.544156	0.546733	0.738388	0.679838
1320	MIMAT0018977	hsa-miR-4455	0.378032	1.02418	1622.69	0.748584	0.995876	2806.03	NA	0	0.0786097	hsa-miR-4455	0.620385	0.694221	0.651306	0.504266
1321	MIMAT0018975	hsa-miR-4453	0.977686	1.01495	4035.96	0.0570259	1.01347	463.827	NA	5.58794e-09	0.219497	hsa-miR-4453	0.668348	0.877947	1.06026	1.17108
1322	MIMAT0018974	hsa-miR-4452	0.986146	1.01481	4144.68	0.035138	0.87427	346.333	NA	0	0.252125	hsa-miR-4452	0.544156	0.4877	0.779115	1.0377
1323	MIMAT0018973	hsa-miR-4451	0.485281	1.00892	1947.38	0.636935	0.998573	2421.01	NA	0	0.0805779	hsa-miR-4451	0.594875	0.793792	0.679721	0.65716
1324	MIMAT0018972	hsa-miR-548ah-5p	0.757675	1.0016	2839.84	0.223913	1.03481	1133.48	NA	3.72529e-09	0.178761	hsa-miR-548ah-5p	0.558816	0.842756	0.713859	0.976851
1325	MIMAT0018971	hsa-miR-4450	0.524849	0.99871	2066.97	0.421427	1.02963	1753.83	NA	3.72529e-09	0.168517	hsa-miR-4450	0.715698	0.931711	0.686646	1.03132
1326	MIMAT0018969	hsa-miR-548ag	0.359353	1.03059	1566.08	0.763096	0.996745	2860.13	NA	0	0.0886272	hsa-miR-548ag	0.698911	0.877947	0.68152	0.728358
1327	MIMAT0018968	hsa-miR-4449	0.394425	1.02111	1672.32	0.50517	1.01808	2007.07	NA	0	0.178267	hsa-miR-4449	1.27334	0.941405	1.23207	0.949188
1328	MIMAT0018967	hsa-miR-4448	0.171966	1.01612	952.214	0.910736	1.00796	3525.56	NA	0	0.13169	hsa-miR-4448	0.618467	0.798446	0.537729	0.499292
1329	MIMAT0018966	hsa-miR-4447	0.377321	1.02527	1620.64	0.689418	0.998864	2595.8	NA	-2.79397e-09	0.10656	hsa-miR-4447	0.880764	0.818003	0.902568	0.662405
1330	MIMAT0018964	hsa-miR-4445-3p	0.034458	0.997547	342.424	0.989824	1.01271	4204.4	NA	0	0.240832	hsa-miR-4445-3p	0.985621	0.860551	0.613875	0.450774
1331	MIMAT0018963	hsa-miR-4445-5p	0.793104	1.00293	2975.08	0.261158	1.02394	1256.39	NA	0	0.137623	hsa-miR-4445-5p	0.745204	0.477447	0.757483	0.745204
1332	MIMAT0018962	hsa-miR-4444	0.754992	1.00093	2829.59	0.415207	1.03085	1735.16	NA	3.72529e-09	0.0583647	hsa-miR-4444	0.716905	0.669954	0.738709	0.805636
1333	MIMAT0018961	hsa-miR-4443	0.285001	1.03704	1333.44	0.0499001	0.985794	426.54	NA	-1.49012e-08	0.698008	hsa-miR-4443	3.68188	3.82509	4.99204	3.399
1334	MIMAT0018960	hsa-miR-4442	0.669867	0.994324	2530.2	0.346107	1.02783	1524.85	NA	0	0.136108	hsa-miR-4442	0.834534	0.649048	0.952674	0.699196
1335	MIMAT0018959	hsa-miR-4441	0.412609	1.01509	1727.02	0.649937	0.995892	2463.36	NA	0	0.110552	hsa-miR-4441	0.794237	1.03052	0.933316	0.80008
1336	MIMAT0018958	hsa-miR-4440	0.0445535	1.09085	398.237	0.443643	1.01952	1820.87	NA	0	0.585583	hsa-miR-4440	2.12764	1.17551	0.813392	1.72695
1337	MIMAT0018957	hsa-miR-4439	0.82872	1.00569	3123.87	0.324975	1.01483	1458.89	NA	0	0.0718151	hsa-miR-4439	0.649048	0.644314	0.731429	0.792337
1338	MIMAT0018956	hsa-miR-4438	0.212553	1.01915	1094.5	0.437834	1.02562	1803.24	NA	9.31323e-10	0.27229	hsa-miR-4438	0.944348	0.839455	0.501245	1.14432
1339	MIMAT0018954	hsa-miR-548ae	0.666733	0.994159	2519.65	0.524517	1.01828	2066.07	NA	0	0.0244189	hsa-miR-548ae	1.0377	1.00206	1.06026	1.03838
1340	MIMAT0018953	hsa-miR-4437	0.897765	1.0057	3452.65	0.0853465	1.05889	601.571	NA	0	0.238676	hsa-miR-4437	0.755464	0.363132	0.753918	0.919915
1341	MIMAT0018952	hsa-miR-4436a	0.691043	0.993091	2601.3	0.477578	1.01632	1923.92	NA	9.31323e-10	0.0581414	hsa-miR-4436a	0.741295	0.818811	0.777424	0.875129
1342	MIMAT0018951	hsa-miR-4435	0.795601	1.00196	2985.45	0.270265	1.0172	1285.85	NA	-3.72529e-09	0.130414	hsa-miR-4435	0.907316	0.877947	1.16153	0.907316
1343	MIMAT0018950	hsa-miR-4434	0.462251	1.00936	1877.53	0.492905	1.01879	1970.29	NA	3.72529e-09	0.157133	hsa-miR-4434	0.915016	0.680225	0.649443	0.942689
1344	MIMAT0018949	hsa-miR-4433-3p	0.577645	0.992497	2231.57	0.012242	0.619231	191.075	NA	-2.98023e-08	0.785779	hsa-miR-4433-3p	3.70859	2.9545	4.76787	3.29405
1345	MIMAT0018948	hsa-miR-4432	0.881375	1.00495	3368.81	0.152331	1.11831	879.322	NA	-1.86265e-09	0.176333	hsa-miR-4432	0.571236	0.865781	0.868221	0.987733
1346	MIMAT0018947	hsa-miR-4431	0.301873	1.05028	1387.03	0.82466	1.00474	3106.6	NA	0	0.0895973	hsa-miR-4431	0.720693	0.874049	0.702916	0.667177
1347	MIMAT0018946	hsa-miR-548ad	0.718597	0.996595	2698.78	0.306663	1.01406	1402.11	NA	0	0.14574	hsa-miR-548ad	0.535574	0.865521	0.817105	0.796049
1348	MIMAT0018945	hsa-miR-4430	0.854877	1.00846	3240.28	0.235225	1.03611	1171.4	NA	1.86265e-09	0.127811	hsa-miR-4430	0.916143	1.13939	1.19902	1.17571
1349	MIMAT0018944	hsa-miR-4429	0.123624	1.05966	765.523	0.13524	1.13184	811.548	NA	0	0.482299	hsa-miR-4429	8.08104	9.25658	8.78064	8.61257
1350	MIMAT0018943	hsa-miR-4428	0.433098	1.00684	1788.8	0.668303	0.997794	2525.01	NA	1.86265e-09	0.0904618	hsa-miR-4428	1.04379	0.839779	0.88482	0.911511
1351	MIMAT0018942	hsa-miR-4427	0.880932	1.00544	3366.86	0.131992	1.13351	798.693	NA	-2.79397e-09	0.19853	hsa-miR-4427	0.480838	0.599356	0.591239	0.936571
1352	MIMAT0018941	hsa-miR-4426	0.787139	1.00282	2952.14	0.367532	1.03345	1591.24	NA	-2.79397e-09	0.0679611	hsa-miR-4426	0.663884	0.758514	0.828481	0.789304
1353	MIMAT0018940	hsa-miR-4425	0.529885	0.997163	2082.86	0.590917	1.00184	2273.2	NA	4.65661e-10	0.0879632	hsa-miR-4425	1.00935	0.991062	0.894284	1.10117
1354	MIMAT0018939	hsa-miR-4424	0.0628873	1.11335	493.222	0.968438	1.0122	3941.75	NA	-3.72529e-09	0.205928	hsa-miR-4424	0.911511	1.06233	0.576747	0.792337
1355	MIMAT0018938	hsa-miR-548ac	0.0970563	1.07911	652.34	0.656891	0.994956	2486.29	NA	0	0.345308	hsa-miR-548ac	1.75496	1.09241	1.38191	0.984428
1356	MIMAT0018937	hsa-miR-378g	0.984134	1.01523	4115.47	0.0407691	0.924433	377.568	NA	0	0.25211	hsa-miR-378g	0.668907	0.446515	1.02202	0.885589
1357	MIMAT0018936	hsa-miR-4423-3p	0.359025	1.03094	1564.98	0.545145	1.01427	2129.92	NA	3.72529e-09	0.181391	hsa-miR-4423-3p	0.695413	0.918657	0.579018	0.954977
1358	MIMAT0018935	hsa-miR-4422	0.693819	0.991817	2611.29	0.227093	1.03394	1144.12	NA	-3.72529e-09	0.199208	hsa-miR-4422	0.457577	0.87757	0.726044	0.88711
1359	MIMAT0018934	hsa-miR-4421	0.230667	1.03992	1155.81	0.773943	0.994545	2900.47	NA	0	0.160876	hsa-miR-4421	0.636303	0.845824	0.74594	0.46299
1360	MIMAT0018933	hsa-miR-4420	0.496063	1.00634	1979.8	0.650146	0.995549	2463.98	NA	-9.31323e-10	0.0597899	hsa-miR-4420	0.792337	0.762754	0.820114	0.677144
1361	MIMAT0018932	hsa-miR-378f	0.0821616	1.0962	586.608	0.953148	1.01418	3807.32	NA	4.65661e-09	0.196679	hsa-miR-378f	1.19918	0.936721	0.814437	0.76086
1362	MIMAT0018931	hsa-miR-4419a	0.103595	1.07399	680.636	0.916079	1.00878	3556.78	NA	-5.58794e-09	0.202768	hsa-miR-4419a	1.03342	0.728503	0.555706	0.70878
1363	MIMAT0018930	hsa-miR-4418	0.710398	0.996028	2669.33	0.471886	1.01976	1906.7	NA	0	0.040583	hsa-miR-4418	0.527454	0.471136	0.543657	0.56072
1364	MIMAT0018929	hsa-miR-4417	0.293081	1.04984	1359.31	0.195822	1.0481	1036.83	NA	7.45058e-09	0.341631	hsa-mir-4417	1.18022	1.27398	2.22957	1.92832
1365	MIMAT0018928	hsa-miR-548ab	0.0773887	1.12728	564.238	0.829824	1.00544	3128.23	NA	5.58794e-09	0.304683	hsa-miR-548ab	1.3116	0.886182	1.02774	0.578641
1366	MIMAT0018927	hsa-miR-378e	0.711512	0.99668	2673.57	0.275451	1.00867	1302.64	NA	0	0.165196	hsa-miR-378e	0.649048	1.00274	1.00886	0.892987
1367	MIMAT0018926	hsa-miR-378d	0.875588	1.00557	3339.81	0.255023	1.02343	1236.77	NA	0	0.0917766	hsa-miR-378d	0.696053	0.721028	0.893917	0.831735
1368	MIMAT0018925	hsa-miR-1268b	0.235788	1.04661	1173.24	0.0762655	1.05738	558.501	NA	1.49012e-08	0.58212	hsa-miR-1268b	3.39424	3.35015	4.33873	2.96149
1369	MIMAT0018447	hsa-miR-548aa	0.336741	1.03473	1495.83	0.656289	0.995682	2484.32	NA	0	0.142518	hsa-miR-548aa	0.792337	0.88713	0.933316	0.60418
1370	MIMAT0018446	hsa-miR-548z	0.0320356	0.970132	328.03	0.992614	1.01106	4256.77	NA	-7.45058e-09	0.228769	hsa-miR-548z	0.9806	1.0811	0.688367	0.601862
1371	MIMAT0018445	hsa-miR-550b-3p	0.0404779	1.04674	376.181	0.978103	1.0131	4041.1	NA	7.45058e-09	0.249972	hsa-miR-550b-3p	0.997367	1.18102	0.865888	0.582938
1372	MIMAT0018444	hsa-miR-642b-3p	0.946081	1.01181	3752.81	0.120146	1.10606	750.995	NA	-7.45058e-09	0.161843	hsa-miR-642b-3p	1.06811	0.939774	1.20794	1.30713
1373	MIMAT0018443	hsa-miR-374c-5p	0.447591	1.00746	1832.8	0.484217	1.01635	1944.4	NA	-9.31323e-10	0.152357	hsa-miR-374c-5p	0.775034	0.776998	0.96127	0.580993
1374	MIMAT0018361	hsa-miR-3945	0.328597	1.03954	1470.08	0.70471	0.998086	2649.08	NA	3.72529e-09	0.137445	hsa-miR-3945	0.771912	0.943228	0.645415	0.907594
1375	MIMAT0018360	hsa-miR-3944-3p	0.102896	1.07888	677.242	0.885598	1.01152	3389.74	NA	0	0.216672	hsa-miR-3944-3p	1.0377	1.33567	1.08126	0.800617
1376	MIMAT0018359	hsa-miR-3943	0.520048	1.0041	2052.75	0.624608	0.993459	2381.11	NA	-1.86265e-09	0.0759901	hsa-miR-3943	0.962206	1.09243	0.951153	1.08138
1377	MIMAT0018358	hsa-miR-3942-5p	0.79337	1.00271	2976.2	0.118366	1.10965	743.81	NA	7.45058e-09	0.268472	hsa-miR-3942-5p	0.95707	1.06819	1.53927	0.98786
1378	MIMAT0018357	hsa-miR-3941	0.929652	1.01139	3641.07	0.155549	1.11006	891.635	NA	-3.72529e-09	0.13887	hsa-miR-3941	0.623695	0.574443	0.885336	0.757075
1379	MIMAT0018356	hsa-miR-3940-3p	0.202231	1.00526	1059.75	0.675618	0.998995	2549.14	NA	-2.79397e-09	0.212018	hsa-miR-3940-3p	0.911511	0.760169	0.479192	0.930639
1380	MIMAT0018355	hsa-miR-3939	0.048249	1.08337	417.756	0.983283	1.01345	4104.11	NA	-7.45058e-09	0.219328	hsa-miR-3939	1.0377	1.13768	0.838923	0.640535
1381	MIMAT0018354	hsa-miR-548y	0.350673	1.03207	1539.04	0.467706	1.0179	1894.11	NA	-3.72529e-09	0.201728	hsa-miR-548y	1.09886	0.632379	0.917319	0.768574
1382	MIMAT0018353	hsa-miR-3938	0.869652	1.00705	3310.22	0.240043	1.02307	1187.64	NA	-3.72529e-09	0.112361	hsa-miR-3938	0.74116	0.797317	0.852686	1.00072
1383	MIMAT0018351	hsa-miR-3936	0.487024	1.00754	1952.67	0.695762	0.997692	2618.02	NA	0	0.0345769	hsa-miR-3936	0.852222	0.921583	0.869574	0.835973
1384	MIMAT0018350	hsa-miR-3935	0.314156	1.03809	1425.26	0.728555	0.999267	2733.97	NA	3.72529e-09	0.136679	hsa-miR-3935	0.789232	1.00274	0.695431	0.917799
1385	MIMAT0018349	hsa-miR-3934-5p	0.735268	0.996596	2758.1	0.207512	1.04391	1077.45	NA	0	0.191703	hsa-miR-3934-5p	0.62103	1.0358	0.936675	1.02112
1386	MIMAT0018206	hsa-miR-3929	0.350004	1.03208	1537.07	0.260291	1.02229	1253.52	NA	7.45058e-09	0.290177	hsa-miR-3929	0.775672	1.13814	0.694861	1.29992
1387	MIMAT0018205	hsa-miR-3928-3p	0.849131	1.00944	3212.62	0.273567	1.009	1296.5	NA	-1.39698e-09	0.100777	hsa-miR-3928-3p	0.728637	0.877947	0.933316	0.955705
1388	MIMAT0018204	hsa-miR-676-3p	0.321486	1.04138	1447.99	0.824412	1.0047	3105.58	NA	0	0.0768516	hsa-miR-676-3p	0.650257	0.676299	0.505548	0.605331
1389	MIMAT0018203	hsa-miR-676-5p	0.342192	1.03762	1512.71	0.572062	1.00619	2214.18	NA	-2.79397e-09	0.173861	hsa-miR-676-5p	0.768185	0.623352	0.453807	0.838554
1390	MIMAT0018202	hsa-miR-3927-3p	0.157971	1.02703	900.499	0.822514	1.00505	3097.08	NA	0	0.19033	hsa-miR-3927-3p	0.963765	0.930201	0.579018	0.963765
1391	MIMAT0018201	hsa-miR-3926	0.935631	1.01073	3680.21	0.0838475	1.05163	594.725	NA	3.72529e-09	0.232524	hsa-miR-3926	0.677935	0.521885	1.07656	0.731613
1392	MIMAT0018200	hsa-miR-3925-5p	0.241393	1.04528	1192.04	0.836365	1.00833	3156.07	NA	3.72529e-09	0.123387	hsa-miR-3925-5p	0.991823	1.18533	1.01288	0.880985
1393	MIMAT0018199	hsa-miR-3924	0.346765	1.03647	1526.75	0.742902	0.999877	2785.77	NA	0	0.103078	hsa-miR-3924	0.580179	0.744358	0.661908	0.497378
1394	MIMAT0018198	hsa-miR-3923	0.568925	0.996105	2204.47	0.552029	1.01154	2150.83	NA	-9.31323e-10	0.0769101	hsa-miR-3923	0.916538	0.882974	1.00257	0.811374
1395	MIMAT0018197	hsa-miR-3922-3p	0.232861	1.04368	1163.64	0.870962	1.00882	3316.39	NA	3.72529e-09	0.110281	hsa-miR-3922-3p	0.815966	0.904231	0.642038	0.795112
1396	MIMAT0018196	hsa-miR-3921	0.193217	1.01296	1027.83	0.463741	1.01793	1882.16	NA	-7.45058e-09	0.293261	hsa-miR-3921	1.66708	2.30712	2.06127	1.74015
1397	MIMAT0018195	hsa-miR-3920	0.305168	1.0436	1397.33	0.631773	0.993186	2404.6	NA	-4.65661e-10	0.161452	hsa-miR-3920	0.847579	0.812621	0.946352	0.561199
1398	MIMAT0018194	hsa-miR-3150b-3p	0.478631	1.00508	1927.12	0.654506	0.995602	2478.39	NA	0	0.0697685	hsa-miR-3150b-3p	0.901088	0.742866	0.798235	0.780835
1399	MIMAT0018193	hsa-miR-3919	0.167625	1.01792	936.434	0.93325	1.00887	3664.95	NA	0	0.114796	hsa-miR-3919	0.852546	0.877947	0.657646	0.679838
1400	MIMAT0018192	hsa-miR-3918	0.693393	0.992441	2609.77	0.193267	1.04537	1028.08	NA	0	0.217046	hsa-miR-3918	0.788799	0.768256	1.18171	0.69281
1401	MIMAT0018191	hsa-miR-3917	0.817187	1.00334	3074.83	0.310873	1.01702	1414.85	NA	0	0.0951304	hsa-miR-3917	0.82656	0.714205	0.848365	0.940664
1402	MIMAT0018190	hsa-miR-3916	0.924028	1.01029	3605.7	0.181983	1.06982	988.53	NA	-1.86265e-09	0.11927	hsa-miR-3916	0.886191	0.952473	1.128	1.11632
1403	MIMAT0018189	hsa-miR-3915	0.907895	1.00797	3509.1	0.175981	1.0815	966.752	NA	-3.72529e-09	0.136802	hsa-miR-3915	0.58525	0.526256	0.842702	0.679838
1404	MIMAT0018188	hsa-miR-3914	0.928186	1.01171	3631.76	0.163893	1.08703	922.559	NA	-1.86265e-09	0.133151	hsa-miR-3914	0.748068	0.877947	1.0173	1.03529
1405	MIMAT0018187	hsa-miR-3913-5p	0.636993	0.994262	2421.18	0.495933	1.02001	1979.48	NA	1.86265e-09	0.0799049	hsa-miR-3913-5p	0.762892	0.848503	0.755543	0.921259
1406	MIMAT0018186	hsa-miR-3912-3p	0.169329	1.01885	942.993	0.827593	1.00565	3119.03	NA	0	0.180064	hsa-miR-3912-3p	0.61775	0.840993	0.700302	0.403665
1407	MIMAT0018185	hsa-miR-3911	0.910287	1.00771	3523.26	0.159244	1.09731	905.485	NA	3.72529e-09	0.150965	hsa-miR-3911	0.647457	0.613213	0.734425	0.945788
1408	MIMAT0018184	hsa-miR-3910	0.532049	0.995941	2089.25	0.636982	0.998308	2421.15	NA	-9.31323e-10	0.0450086	hsa-miR-3910	0.983336	0.896225	0.95792	0.894838
1409	MIMAT0018183	hsa-miR-3909	0.974649	1.01615	4003.57	0.0690267	1.03159	523.486	NA	3.72529e-09	0.198975	hsa-miR-3909	0.678695	0.608961	0.876559	1.04605
1410	MIMAT0018182	hsa-miR-3908	0.667799	0.993176	2523.27	0.380947	1.03757	1631.28	NA	-3.72529e-09	0.119046	hsa-miR-3908	0.844817	0.582354	0.816321	0.754139
1411	MIMAT0018181	hsa-miR-3689b-3p	0.321325	1.04233	1447.52	0.571753	1.0068	2213.34	NA	3.72529e-09	0.18719	hsa-miR-3689b-3p	0.649048	0.988432	0.614452	0.911511
1412	MIMAT0018180	hsa-miR-3689b-5p	0.332136	1.0379	1481.39	0.629363	0.994494	2396.86	NA	3.72529e-09	0.167418	hsa-miR-3689b-5p	1.0377	1.30425	0.95891	1.25458
1413	MIMAT0018179	hsa-miR-3907	0.134191	1.05767	807.719	0.832488	1.00655	3139.71	NA	0	0.206884	hsa-miR-3907	0.649396	1.07356	0.671201	0.649396
1414	MIMAT0018178	hsa-miR-3180	0.0379426	1.03343	362.53	0.507882	1.01997	2015.26	NA	0	0.574164	hsa-miR-3180	1.41958	2.62573	1.88103	1.38881
1415	MIMAT0018165	hsa-miR-3714	0.553094	0.997215	2154.23	0.613923	0.996084	2346.97	NA	0	0.0603421	hsa-miR-3714	0.66745	0.75306	0.651651	0.768859
1416	MIMAT0018164	hsa-miR-3713	0.602707	0.993646	2311.48	0.389179	1.03369	1656.94	NA	-3.72529e-09	0.142795	hsa-miR-3713	0.817604	0.507839	0.665281	0.782488
1417	MIMAT0018122	hsa-miR-3692-3p	0.916591	1.0079	3560.06	0.176661	1.07847	969.061	NA	3.72529e-09	0.131649	hsa-miR-3692-3p	0.658557	0.651267	0.933419	0.79244
1418	MIMAT0018121	hsa-miR-3692-5p	0.605375	0.991298	2319.7	0.557404	1.00934	2167.88	NA	0	0.0479254	hsa-miR-3692-5p	0.746869	0.694628	0.7876	0.679838
1419	MIMAT0018120	hsa-miR-3691-5p	0.713213	0.995729	2679.27	0.453487	1.02123	1851.08	NA	0	0.0623048	hsa-miR-3691-5p	0.863617	0.897537	0.882264	0.999299
1420	MIMAT0018119	hsa-miR-3690	0.12703	1.05165	778.908	0.857319	1.00901	3251.2	NA	-9.31323e-10	0.20726	hsa-miR-3690	1.04829	0.940343	0.58916	0.973907
1421	MIMAT0018118	hsa-miR-3689a-3p	0.510054	1.00677	2022.01	0.493889	1.01808	1973.11	NA	1.86265e-09	0.134864	hsa-miR-3689a-3p	0.988077	0.760169	1.00913	0.769343
1422	MIMAT0018117	hsa-miR-3689a-5p	0.331823	1.03903	1480.44	0.629566	0.994471	2397.63	NA	3.72529e-09	0.167418	hsa-miR-3689a-5p	1.0377	1.30425	0.95891	1.25458
1423	MIMAT0018116	hsa-miR-3688-3p	0.354614	1.02919	1551.51	0.510293	1.02036	2022.7	NA	1.86265e-09	0.191016	hsa-miR-3688-3p	1.03349	0.798363	0.685239	1.07589
1424	MIMAT0018115	hsa-miR-3687	0.692316	0.992133	2605.73	0.177035	1.07647	970.455	NA	2.79397e-09	0.248701	hsa-miR-3687	0.853298	1.14813	1.42462	0.95002
1425	MIMAT0018114	hsa-miR-3686	0.797767	1.00222	2994.3	0.319926	1.02053	1443.12	NA	0	0.102866	hsa-miR-3686	0.488383	0.659825	0.642049	0.735416
1426	MIMAT0018113	hsa-miR-3685	0.623832	0.990856	2378.55	0.571358	1.00919	2212.06	NA	0	0.0168761	hsa-miR-3685	0.851548	0.831638	0.873732	0.851548
1427	MIMAT0018112	hsa-miR-3684	0.852535	1.00906	3229.18	0.236987	1.03594	1177.38	NA	0	0.124708	hsa-miR-3684	0.652536	0.454279	0.739071	0.683326
1428	MIMAT0018111	hsa-miR-3683	0.213973	1.0217	1099.64	0.766474	0.997196	2872.82	NA	0	0.17113	hsa-miR-3683	1.08997	0.733786	0.812864	0.732115
1429	MIMAT0018110	hsa-miR-3682-3p	0.667098	0.993095	2520.87	0.529698	1.01676	2082.3	NA	0	0.0174573	hsa-miR-3682-3p	0.901305	0.896559	0.925377	0.930123
1430	MIMAT0018109	hsa-miR-3681-3p	0.667788	0.993481	2523.23	0.485266	1.01577	1947.3	NA	9.31323e-10	0.0713488	hsa-miR-3681-3p	0.697872	0.697872	0.671217	0.824291
1431	MIMAT0018108	hsa-miR-3681-5p	0.0791658	1.12123	572.502	0.953724	1.01432	3811.94	NA	0	0.197654	hsa-miR-3681-5p	0.785038	1.00274	0.526764	0.706623
1432	MIMAT0018107	hsa-miR-3680-3p	0.14486	1.04349	849.866	0.826761	1.0057	3115.38	NA	-1.86265e-09	0.203507	hsa-miR-3680-3p	1.25892	0.854558	0.836781	0.885348
1433	MIMAT0018106	hsa-miR-3680-5p	0.12786	1.04536	782.045	0.840776	1.00757	3175.77	NA	-7.45058e-09	0.212612	hsa-miR-3680-5p	0.720693	1.019	0.813665	0.499682
1434	MIMAT0018105	hsa-miR-3679-3p	0.642883	0.991353	2440.37	0.431897	1.02846	1785.3	NA	2.79397e-09	0.117455	hsa-miR-3679-3p	0.685376	0.830056	0.698896	0.930735
1435	MIMAT0018104	hsa-miR-3679-5p	0.0171084	0.795455	229.911	0.961434	1.01177	3875.96	NA	3.72529e-09	0.49179	hsa-miR-3679-5p	2.1383	1.38586	0.966922	1.36631
1436	MIMAT0018103	hsa-miR-3678-3p	0.428592	1.01378	1775.18	0.638575	0.997408	2426.53	NA	0	0.107767	hsa-miR-3678-3p	0.60337	0.842237	0.743117	0.625237
1437	MIMAT0018102	hsa-miR-3678-5p	0.854173	1.00866	3236.7	0.217691	1.0427	1112.49	NA	-2.79397e-09	0.144289	hsa-miR-3678-5p	0.477246	0.734694	0.75226	0.802577
1438	MIMAT0018101	hsa-miR-3677-3p	0.830936	1.00494	3133.07	0.21189	1.04874	1092.3	NA	-1.86265e-09	0.153013	hsa-miR-3677-3p	0.983299	0.914614	1.26356	0.983299
1439	MIMAT0018099	hsa-miR-3675-3p	0.369655	1.02316	1597.46	0.548588	1.0129	2140.18	NA	-1.86265e-09	0.159517	hsa-miR-3675-3p	0.875668	0.916669	1.05247	0.660373
1440	MIMAT0018098	hsa-miR-3675-5p	0.53668	0.994101	2103.92	0.276207	1.00584	1305.23	NA	3.72529e-09	0.226847	hsa-miR-3675-5p	0.529853	0.844267	0.546454	0.987556
1441	MIMAT0018097	hsa-miR-3674	0.605477	0.991113	2320.04	0.476546	1.01553	1920.71	NA	2.79397e-09	0.11113	hsa-miR-3674	0.68749	0.798611	0.663692	0.901451
1442	MIMAT0018096	hsa-miR-3673	0.871929	1.0069	3321.17	0.0741125	1.0529	548.786	NA	0	0.272045	hsa-miR-3673	0.698416	0.599296	0.681024	1.19196
1443	MIMAT0018095	hsa-miR-3672	0.543374	0.998065	2124.21	0.640886	0.998308	2433.79	NA	-6.98492e-10	0.0386881	hsa-miR-3672	1.02896	1.00274	0.959411	1.0377
1444	MIMAT0018094	hsa-miR-3671	0.918045	1.00805	3569.12	0.137306	1.13265	819.626	NA	3.72529e-09	0.165658	hsa-miR-3671	0.692272	0.552902	0.749738	0.947594
1445	MIMAT0018093	hsa-miR-3670	0.302112	1.04873	1387.78	0.667884	0.998788	2523.54	NA	1.86265e-09	0.159985	hsa-miR-3670	1.07948	0.760169	0.933316	0.741571
1446	MIMAT0018092	hsa-miR-3669	0.055831	1.10296	457.953	0.963526	1.01235	3895.95	NA	0	0.23344	hsa-miR-3669	1.15346	1.11584	0.645708	0.988043
1447	MIMAT0018091	hsa-miR-3668	0.523839	1.00134	2064.2	0.541947	1.01364	2119.66	NA	1.86265e-09	0.106997	hsa-miR-3668	0.553594	0.810212	0.72526	0.64211
1448	MIMAT0018090	hsa-miR-3667-3p	0.781486	1.00033	2929.58	0.111516	1.12568	715.49	NA	1.39698e-09	0.263235	hsa-miR-3667-3p	0.823242	1.03276	0.903292	1.41422
1449	MIMAT0018089	hsa-miR-3667-5p	0.39405	1.02129	1671.04	0.594071	0.99909	2283.73	NA	-3.72529e-09	0.136297	hsa-miR-3667-5p	0.93552	0.637707	0.813392	0.679838
1450	MIMAT0018088	hsa-miR-3666	0.0370258	1.04558	357.039	0.96184	1.01197	3879.64	NA	3.72529e-09	0.338764	hsa-miR-3666	1.30825	0.779014	0.526764	0.703568
1451	MIMAT0018086	hsa-miR-3664-5p	0.627571	0.992684	2390.77	0.469885	1.01975	1900.83	NA	2.79397e-09	0.105635	hsa-miR-3664-5p	0.641508	0.7464	0.624645	0.848949
1452	MIMAT0018085	hsa-miR-3663-3p	0.405086	1.02395	1704.3	0.291892	1.01402	1355.45	NA	0	0.249052	hsa-miR-3663-3p	0.775655	1.36625	1.04044	1.19442
1453	MIMAT0018084	hsa-miR-3663-5p	0.420936	1.01231	1752.29	0.760215	0.995525	2849.37	NA	0	0.0387012	hsa-miR-3663-5p	0.738473	0.760169	0.688157	0.679838
1454	MIMAT0018083	hsa-miR-3662	0.152974	1.03855	881.756	0.940576	1.01061	3714.11	NA	0	0.119426	hsa-miR-3662	1.05844	1.04853	0.859251	0.836687
1455	MIMAT0018082	hsa-miR-3661	0.105184	1.07353	687.6	0.948153	1.01426	3768.41	NA	7.45058e-09	0.166625	hsa-miR-3661	0.838513	0.961118	0.568384	0.743354
1456	MIMAT0018081	hsa-miR-3660	0.49771	1.00569	1984.62	0.530726	1.01577	2085.3	NA	0	0.11992	hsa-miR-3660	0.572455	0.802112	0.784335	0.587005
1457	MIMAT0018080	hsa-miR-3659	0.603676	0.99382	2314.23	0.432235	1.02821	1786.25	NA	1.86265e-09	0.118341	hsa-miR-3659	0.890353	0.791233	1.02373	0.754896
1458	MIMAT0018079	hsa-miR-1273e	0.687371	0.992774	2588.99	0.30957	1.0171	1410.95	NA	3.72529e-09	0.152519	hsa-miR-1273e	0.802875	0.596851	0.664274	0.932151
1459	MIMAT0018078	hsa-miR-3658	0.57338	0.994825	2218.19	0.374219	1.0358	1611.43	NA	2.79397e-09	0.164213	hsa-miR-3658	0.733448	0.819058	0.63715	1.0177
1460	MIMAT0018077	hsa-miR-3657	0.104992	1.08116	686.694	0.955807	1.01279	3828.17	NA	-5.58794e-09	0.158874	hsa-miR-3657	0.970574	0.822424	0.668339	0.623507
1461	MIMAT0018076	hsa-miR-3656	0.974706	1.01598	4004.23	0.0195981	0.771026	247.813	NA	0	0.422961	hsa-miR-3656	7.17837	7.56859	8.211	7.64839
1462	MIMAT0018075	hsa-miR-3655	0.222776	1.0358	1129.77	0.891097	1.00928	3418.33	NA	0	0.10268	hsa-miR-3655	0.649048	0.713527	0.477177	0.573603
1463	MIMAT0018074	hsa-miR-3654	0.602166	0.993466	2309.69	0.521134	1.01773	2056.15	NA	0	0.0816821	hsa-miR-3654	0.8014	0.998321	0.895939	0.941926
1464	MIMAT0018073	hsa-miR-3653	0.997434	1.00972	4386.09	0.0104671	0.587561	176.037	NA	0	0.338252	hsa-miR-3653	0.365514	0.593858	0.953558	1.11156
1465	MIMAT0018072	hsa-miR-3652	0.0212144	0.864159	258.714	0.988944	1.01338	4188.42	NA	0	0.295214	hsa-miR-3652	0.911511	1.16733	0.74202	0.460617
1466	MIMAT0018071	hsa-miR-3651	0.747673	1.00045	2802.71	0.21831	1.04241	1114.52	NA	3.72529e-09	0.186416	hsa-miR-3651	0.544156	0.829758	0.688479	0.977791
1467	MIMAT0018070	hsa-miR-3650	0.429989	1.01188	1779.35	0.68952	0.998697	2596.14	NA	0	0.0825168	hsa-miR-3650	0.703126	0.808018	0.789636	0.621561
1468	MIMAT0018069	hsa-miR-3649	0.0739474	1.13839	547.903	0.979044	1.01316	4052.03	NA	-7.45058e-09	0.170557	hsa-miR-3649	0.966745	1.00274	0.702265	0.679838
1469	MIMAT0018068	hsa-miR-3648	0.0137693	0.712135	203.462	0.99285	1.01063	4261.35	NA	-3.72529e-09	0.437889	hsa-miR-3648	2.13317	1.52946	1.29814	1.13695
1470	MIMAT0018065	hsa-miR-3646	0.559231	0.997729	2173.71	0.612596	0.995334	2342.93	NA	0	0.0560061	hsa-miR-3646	0.875319	0.96093	0.865935	0.970314
1471	MIMAT0018006	hsa-miR-3622b-3p	0.650445	0.994024	2464.9	0.324886	1.01524	1458.64	NA	1.86265e-09	0.155855	hsa-miR-3622b-3p	0.592615	0.592615	0.869506	0.504233
1472	MIMAT0018005	hsa-miR-3622b-5p	0.857093	1.00746	3250.46	0.2731	1.01051	1294.95	NA	4.65661e-10	0.0984028	hsa-miR-3622b-5p	0.78823	0.877947	0.933316	1.02303
1473	MIMAT0018004	hsa-miR-3622a-3p	0.687582	0.992455	2589.74	0.099244	1.10077	661.781	NA	7.45058e-09	0.339437	hsa-miR-3622a-3p	0.949375	0.833541	1.53356	0.802088
1474	MIMAT0018003	hsa-miR-3622a-5p	0.489626	1.00749	1960.28	0.0641169	1.03554	499.424	NA	0	0.424907	hsa-miR-3622a-5p	0.781766	0.684684	0.515077	1.47544
1475	MIMAT0018001	hsa-miR-3620-3p	0.129159	1.05039	787.2	0.816305	1.00655	3071.33	NA	3.72529e-09	0.2193	hsa-miR-3620-3p	1.19947	0.761927	0.744438	0.798247
1476	MIMAT0018000	hsa-miR-23c	0.138438	1.05677	823.687	0.949103	1.01409	3775.98	NA	0	0.126226	hsa-miR-23c	0.953947	0.971433	0.757712	0.732937
1477	MIMAT0017998	hsa-miR-3618	0.883024	1.00533	3377.36	0.241043	1.02543	1191.04	NA	-3.72529e-09	0.0991527	hsa-miR-3618	0.717381	0.803077	0.934073	0.911511
1478	MIMAT0017997	hsa-miR-3617-5p	0.861521	1.00854	3271.08	0.203645	1.04153	1064.68	NA	-1.86265e-09	0.14621	hsa-miR-3617-5p	0.636852	0.711051	0.980907	0.740499
1479	MIMAT0017996	hsa-miR-3616-3p	0.124097	1.05586	767.214	0.952763	1.01447	3804.21	NA	-3.72529e-09	0.141435	hsa-miR-3616-3p	0.840485	0.850869	0.563205	0.664303
1480	MIMAT0017995	hsa-miR-3616-5p	0.62522	0.991692	2383.2	0.267919	1.01836	1278.31	NA	0	0.198125	hsa-miR-3616-5p	0.869515	0.536048	0.970272	0.650781
1481	MIMAT0017994	hsa-miR-3615	0.105942	1.07412	691.084	0.842637	1.00771	3183.78	NA	-7.45058e-09	0.235705	hsa-miR-3615	0.797764	1.23311	0.88488	0.679465
1482	MIMAT0017993	hsa-miR-3614-3p	0.604297	0.992712	2316.16	0.414614	1.03161	1733.31	NA	0	0.138652	hsa-miR-3614-3p	0.761039	1.00703	0.817686	1.04199
1483	MIMAT0017992	hsa-miR-3614-5p	0.862062	1.0084	3273.69	0.229001	1.03647	1150.31	NA	0	0.124939	hsa-miR-3614-5p	0.793384	0.680445	0.815945	0.978251
1484	MIMAT0017989	hsa-miR-3612	0.525438	0.996946	2068.72	0.280765	1.00573	1319.93	NA	-3.72529e-09	0.213775	hsa-miR-3612	0.818618	0.649048	1.06026	0.573603
1485	MIMAT0017988	hsa-miR-3611	0.349904	1.03244	1536.73	0.790345	0.997521	2964.47	NA	0	0.0767162	hsa-miR-3611	0.739554	0.869536	0.74236	0.68297
1486	MIMAT0017987	hsa-miR-3610	0.874399	1.00622	3333.48	0.188581	1.05473	1011.9	NA	3.72529e-09	0.148657	hsa-miR-3610	0.729854	0.634857	0.751659	0.980228
1487	MIMAT0017986	hsa-miR-3609	0.505924	1.00465	2009.23	0.682492	1.00016	2572.2	NA	0	0.0313032	hsa-miR-3609	0.911511	0.979931	0.928432	0.905871
1488	MIMAT0017985	hsa-miR-3607-3p	0.157184	1.03213	897.513	0.590041	1.00294	2270.56	NA	0	0.286839	hsa-miR-3607-3p	1.13972	0.551078	0.850489	0.536958
1489	MIMAT0017984	hsa-miR-3607-5p	0.429711	1.01278	1778.49	0.745612	0.996241	2795.36	NA	9.31323e-10	0.0506543	hsa-miR-3607-5p	0.795675	0.856817	0.734533	0.795675
1490	MIMAT0017983	hsa-miR-3606-5p	0.875481	1.0057	3339.21	0.15375	1.11275	884.812	NA	0	0.178704	hsa-miR-3606-5p	0.498189	0.813322	0.813392	0.911511
1491	MIMAT0017982	hsa-miR-3605-3p	0.914573	1.00737	3547.75	0.0481034	0.97114	416.926	NA	0	0.333181	hsa-miR-3605-3p	0.3927	0.980366	0.962589	1.16502
1492	MIMAT0017981	hsa-miR-3605-5p	0.80146	1.00302	3009.58	0.13635	1.13289	815.87	NA	0	0.225204	hsa-miR-3605-5p	0.927616	0.735892	0.828864	1.247
1493	MIMAT0017950	hsa-miR-2355-3p	0.034358	1.00095	341.795	0.988894	1.01356	4187.54	NA	3.72529e-09	0.240333	hsa-miR-2355-3p	1.04803	0.852812	0.51081	0.629568
1494	MIMAT0017392	hsa-miR-3200-5p	0.0996068	1.08647	663.232	0.821384	1.00501	3092.05	NA	0	0.264291	hsa-miR-3200-5p	1.14611	0.715586	0.84381	0.516669
1495	MIMAT0017352	hsa-miR-2277-5p	0.721519	0.995549	2709.1	0.306268	1.01494	1400.83	NA	0	0.14775	hsa-miR-2277-5p	1.86902	2.03021	1.90932	2.19542
1496	MIMAT0016926	hsa-miR-4328	0.474497	1.00604	1914.59	0.570067	1.0104	2207.89	NA	-1.86265e-09	0.11583	hsa-miR-4328	0.753591	0.50541	0.555411	0.672618
1497	MIMAT0016925	hsa-miR-500b-5p	0.811121	1.00177	3049.49	0.331695	1.0199	1479.99	NA	0	0.0823832	hsa-miR-500b-5p	0.724515	0.847829	0.881213	0.916654
1498	MIMAT0016924	hsa-miR-4330	0.723302	0.995622	2715.03	0.347584	1.02823	1529.64	NA	0	0.119516	hsa-miR-4330	0.618743	0.425822	0.705859	0.531654
1499	MIMAT0016923	hsa-miR-4329	0.933207	1.01119	3664.76	0.10534	1.12763	688.327	NA	5.58794e-09	0.201364	hsa-miR-4329	0.685134	0.784255	1.15831	0.860332
1500	MIMAT0016922	hsa-miR-4291	0.188581	1.01644	1011.92	0.810482	1.00421	3046.65	NA	3.72529e-09	0.173492	hsa-miR-4291	0.691197	0.808247	0.423408	0.758963
1501	MIMAT0016921	hsa-miR-4290	0.0928807	1.09064	634.118	0.955885	1.01264	3828.86	NA	-3.72529e-09	0.175558	hsa-miR-4290	1.00277	1.22625	0.834187	0.876584
1502	MIMAT0016920	hsa-miR-4289	0.979157	1.0151	4053.5	0.0324158	0.852629	330.46	NA	2.79397e-09	0.309797	hsa-miR-4289	0.309503	0.661054	1.06071	0.792337
1503	MIMAT0016919	hsa-miR-4292	0.54411	0.99703	2126.52	0.59327	1.0003	2281.07	NA	-1.86265e-09	0.0636047	hsa-miR-4292	0.792337	0.877947	0.906008	0.765029
1504	MIMAT0016918	hsa-miR-4288	0.881375	1.00495	3368.8	0.229739	1.03574	1152.74	NA	0	0.116021	hsa-miR-4288	0.52614	0.682273	0.788781	0.760943
1505	MIMAT0016917	hsa-miR-4287	0.282574	1.04306	1325.65	0.778781	0.995482	2919.12	NA	0	0.120711	hsa-miR-4287	0.8054	0.664687	0.726382	0.51852
1506	MIMAT0016916	hsa-miR-4286	0.427969	1.01439	1773.16	0.625446	0.991709	2383.89	NA	-1.86265e-09	0.116388	hsa-miR-4286	1.03802	0.886468	0.813392	1.03802
1507	MIMAT0016915	hsa-miR-4284	0.434471	1.00597	1792.9	0.732388	0.998868	2747.55	NA	-6.98492e-10	0.0487043	hsa-miR-4284	0.98322	0.927331	0.927331	0.864045
1508	MIMAT0016914	hsa-miR-4283	0.987423	1.01476	4164.27	0.0181121	0.751081	237.154	NA	0	0.358396	hsa-miR-4283	1.02731	0.629958	1.48796	1.19942
1509	MIMAT0016913	hsa-miR-4285	0.946926	1.01153	3759.45	0.11693	1.12131	737.809	NA	0	0.170614	hsa-miR-4285	0.387249	0.590212	0.766259	0.732452
1510	MIMAT0016912	hsa-miR-4282	0.236198	1.0454	1174.67	0.443439	1.0216	1820.17	NA	7.45058e-09	0.252076	hsa-miR-4282	1.14913	0.544156	0.778414	0.791273
1511	MIMAT0016911	hsa-miR-4280	0.639628	0.992653	2429.76	0.493037	1.0186	1970.63	NA	1.86265e-09	0.080958	hsa-miR-4280	0.765371	0.795189	0.725767	0.908659
1512	MIMAT0016910	hsa-miR-4278	0.764958	1.00174	2867.06	0.367697	1.03328	1591.68	NA	0	0.0803572	hsa-miR-4278	0.838145	0.718333	0.91219	0.838145
1513	MIMAT0016909	hsa-miR-4279	0.200152	1.00579	1052.32	0.797702	0.999407	2994.02	NA	2.79397e-09	0.17075	hsa-miR-4279	0.966474	0.815131	0.581727	0.896827
1514	MIMAT0016908	hsa-miR-4277	0.908032	1.00764	3509.84	0.16803	1.08173	937.982	NA	1.86265e-09	0.147539	hsa-miR-4277	0.701681	0.760169	0.835101	1.0377
1515	MIMAT0016906	hsa-miR-4274	0.0955811	1.08632	645.733	0.860448	1.00882	3265.78	NA	0	0.240166	hsa-miR-4274	0.910033	1.39574	0.925399	0.901327
1516	MIMAT0016905	hsa-miR-4275	0.355842	1.02886	1555.5	0.573346	1.00423	2218.09	NA	1.86265e-09	0.155174	hsa-miR-4275	0.74589	0.712326	0.877514	0.497096
1517	MIMAT0016904	hsa-miR-4276	0.835071	1.0044	3150.87	0.321406	1.01749	1447.75	NA	0	0.0695082	hsa-miR-4276	0.620191	0.649048	0.74202	0.763755
1518	MIMAT0016903	hsa-miR-4273	0.601421	0.994018	2307.12	0.395088	1.03447	1674.32	NA	3.72529e-09	0.139955	hsa-miR-4273	0.522997	0.62789	0.797679	0.473187
1519	MIMAT0016902	hsa-miR-4272	0.543685	0.997441	2125.23	0.619513	0.992558	2364.91	NA	0	0.0560138	hsa-miR-4272	0.834515	0.760169	0.735395	0.838459
1520	MIMAT0016901	hsa-miR-4271	0.615855	0.988762	2353.38	0.116626	1.12543	736.515	NA	-3.72529e-09	0.297197	hsa-miR-4271	0.952162	0.995538	0.829878	1.49847
1521	MIMAT0016899	hsa-miR-4264	0.309676	1.04735	1411.26	0.641197	0.997779	2435.02	NA	-3.72529e-09	0.161999	hsa-miR-4264	0.667523	0.966919	0.865388	0.614989
1522	MIMAT0016898	hsa-miR-4263	0.312385	1.0382	1419.8	0.81393	1.00632	3061.43	NA	0	0.084353	hsa-miR-4263	0.911511	0.788815	0.771038	0.713369
1523	MIMAT0016897	hsa-miR-4269	0.88917	1.00463	3408.37	0.22857	1.03656	1148.97	NA	-1.86265e-09	0.108105	hsa-miR-4269	0.544156	0.653816	0.74202	0.792229
1524	MIMAT0016896	hsa-miR-4268	0.618542	0.988251	2361.81	0.294367	1.01268	1363.16	NA	0	0.186294	hsa-miR-4268	0.521041	0.840946	0.933316	0.62524
1525	MIMAT0016895	hsa-miR-2355-5p	0.387552	1.02288	1651.99	0.582309	1.00276	2246.5	NA	1.86265e-09	0.147518	hsa-miR-2355-5p	1.08083	0.800351	1.01008	0.790221
1526	MIMAT0016894	hsa-miR-4262	0.428075	1.01412	1773.44	0.464086	1.0182	1883.14	NA	3.72529e-09	0.178182	hsa-miR-4262	0.506401	0.905919	0.803386	0.607881
1527	MIMAT0016893	hsa-miR-4267	0.856809	1.00764	3249.12	0.242259	1.02587	1194.9	NA	0	0.1185	hsa-miR-4267	0.605294	0.43377	0.713807	0.636084
1528	MIMAT0016892	hsa-miR-4266	0.415079	1.0152	1734.75	0.719222	0.998667	2701.16	NA	1.86265e-09	0.0702239	hsa-miR-4266	0.907475	0.946584	0.937199	0.788454
1529	MIMAT0016891	hsa-miR-4265	0.416756	1.01338	1739.68	0.312855	1.01485	1421.37	NA	3.25963e-09	0.228936	hsa-miR-4265	0.807953	0.834137	1.15058	0.586943
1530	MIMAT0016890	hsa-miR-4261	0.550674	0.997148	2146.26	0.612553	0.995614	2342.78	NA	0	0.0638973	hsa-miR-4261	0.804461	0.917118	0.804461	0.911511
1531	MIMAT0016889	hsa-miR-4327	0.39171	1.0204	1664.1	0.731438	0.999053	2744.27	NA	0	0.0806534	hsa-miR-4327	0.99168	0.837117	0.818968	0.872806
1532	MIMAT0016888	hsa-miR-4326	0.174456	1.01906	961.293	0.807806	1.00252	3035.45	NA	0	0.183376	hsa-miR-4326	0.911511	0.627751	0.720723	0.473187
1533	MIMAT0016887	hsa-miR-4325	0.919867	1.00837	3580.32	0.0952096	1.08747	643.978	NA	-9.31323e-10	0.226547	hsa-miR-4325	0.289269	0.649048	0.829683	0.679838
1534	MIMAT0016886	hsa-miR-4252	0.958562	1.01525	3851.29	0.061536	1.02256	486.437	NA	0	0.235192	hsa-miR-4252	0.58536	0.514356	0.706011	1.04129
1535	MIMAT0016885	hsa-miR-4255	0.589796	0.994808	2269.87	0.565366	1.00789	2193.24	NA	0	0.0567562	hsa-miR-4255	0.70096	0.569472	0.656588	0.629992
1536	MIMAT0016884	hsa-miR-4254	0.584619	0.992989	2253.62	0.584554	1.00212	2253.4	NA	0	0.0542901	hsa-miR-4254	0.60615	0.739908	0.665108	0.69326
1537	MIMAT0016883	hsa-miR-4251	0.409268	1.02106	1716.91	0.645924	0.996711	2450.33	NA	0	0.1203	hsa-miR-4251	0.645241	0.760169	0.528033	0.786686
1538	MIMAT0016882	hsa-miR-4253	0.134047	1.06017	807.033	0.675831	0.998027	2549.89	NA	-2.79397e-09	0.269173	hsa-miR-4253	1.21072	1.1178	1.27899	0.676209
1539	MIMAT0016881	hsa-miR-4260	0.552722	0.997718	2153	0.30955	1.01776	1410.91	NA	-6.51926e-09	0.194845	hsa-miR-4260	0.649048	0.842655	1.04052	0.60866
1540	MIMAT0016880	hsa-miR-4259	0.896307	1.0048	3444.85	0.13174	1.13346	797.741	NA	1.86265e-09	0.19182	hsa-miR-4259	0.668436	1.00249	1.04896	1.09327
1541	MIMAT0016879	hsa-miR-4258	0.317536	1.04178	1436.05	0.627754	0.992631	2391.38	NA	-3.72529e-09	0.161877	hsa-miR-4258	1.47168	1.10354	1.26473	1.17108
1542	MIMAT0016878	hsa-miR-4257	0.496626	1.00482	1981.58	0.496563	1.02039	1981.37	NA	-3.72529e-09	0.139479	hsa-miR-4257	0.629029	0.871324	0.885718	0.63224
1543	MIMAT0016877	hsa-miR-4256	0.715992	0.997189	2689.57	0.439713	1.02274	1809.11	NA	0	0.0666021	hsa-miR-4256	0.598958	0.739544	0.74202	0.727526
1544	MIMAT0016876	hsa-miR-4324	0.264169	1.05188	1266.25	0.822333	1.0051	3096.38	NA	-3.72529e-09	0.116048	hsa-miR-4324	0.877302	0.705969	0.603768	0.735416
1545	MIMAT0016875	hsa-miR-4323	0.953111	1.01297	3806.9	0.129613	1.13209	789.209	NA	-1.86265e-09	0.139002	hsa-mir-4323	0.917816	0.760169	1.33567	1.48792
1546	MIMAT0016874	hsa-miR-4321	0.306116	1.04297	1400.47	0.837071	1.00839	3159.28	NA	0	0.0730365	hsa-miR-4321	0.792337	0.721668	0.637836	0.6507
1547	MIMAT0016873	hsa-miR-4322	0.0479079	1.08631	415.852	0.514979	1.01736	2036.82	NA	-7.45058e-09	0.63991	hsa-miR-4322	2.06527	0.740411	1.16102	0.682599
1548	MIMAT0016872	hsa-miR-4317	0.377612	1.02485	1621.54	0.751818	0.995289	2817.79	NA	0	0.0793323	hsa-miR-4317	0.907299	0.752826	0.74202	0.77484
1549	MIMAT0016871	hsa-miR-4320	0.378095	1.02375	1622.84	0.491747	1.02006	1966.88	NA	7.45058e-09	0.186036	hsa-miR-4320	0.48498	0.876424	0.781617	0.534006
1550	MIMAT0016870	hsa-miR-4319	0.519778	1.00442	2051.85	0.673185	0.999571	2541.52	NA	0	0.0249509	hsa-miR-4319	0.792337	0.767643	0.74202	0.779758
1551	MIMAT0016869	hsa-miR-4318	0.796431	1.0019	2988.73	0.356205	1.02604	1556.6	NA	0	0.0688406	hsa-miR-4318	0.646744	0.646744	0.797036	0.692349
1552	MIMAT0016868	hsa-miR-4314	0.71181	0.996187	2674.6	0.200313	1.05016	1052.9	NA	0	0.202342	hsa-miR-4314	0.990994	0.549892	0.933316	0.911511
1553	MIMAT0016867	hsa-miR-4316	0.947788	1.01199	3765.63	0.111773	1.12334	716.481	NA	-1.86265e-09	0.174545	hsa-miR-4316	0.620547	0.718912	1.02936	0.848121
1554	MIMAT0016866	hsa-miR-4315	0.477076	1.00733	1922.24	0.708071	0.998239	2660.74	NA	0	0.0306627	hsa-miR-4315	0.766698	0.802713	0.766698	0.722382
1555	MIMAT0016865	hsa-miR-4313	0.048149	1.08642	417.184	0.958471	1.01166	3850.53	NA	4.65661e-09	0.271241	hsa-miR-4313	1.26511	0.957913	0.893358	0.604422
1556	MIMAT0016864	hsa-miR-4312	0.917234	1.00788	3563.87	0.184406	1.07039	996.842	NA	1.86265e-09	0.119378	hsa-miR-4312	0.713765	0.814764	0.927829	0.983101
1557	MIMAT0016863	hsa-miR-4311	0.601916	0.99341	2308.8	0.348062	1.02701	1531.08	NA	3.72529e-09	0.16393	hsa-miR-4311	0.864459	0.671539	0.671539	1.00014
1558	MIMAT0016862	hsa-miR-4310	0.451773	1.00898	1846.01	0.439409	1.02307	1808.19	NA	-3.72529e-09	0.168869	hsa-miR-4310	0.996953	0.589516	0.813392	0.792337
1559	MIMAT0016861	hsa-miR-4308	0.703178	0.992253	2643.45	0.104191	1.1258	683.235	NA	-3.72529e-09	0.308749	hsa-miR-4308	0.400751	1.03979	0.837668	1.07543
1560	MIMAT0016860	hsa-miR-4307	0.868768	1.00729	3305.74	0.134699	1.13142	809.607	NA	-7.45058e-09	0.205395	hsa-miR-4307	0.569851	0.490067	0.952224	0.573603
1561	MIMAT0016859	hsa-miR-4309	0.546676	0.996969	2134.59	0.433498	1.02696	1790.07	NA	-3.72529e-09	0.145801	hsa-miR-4309	0.789728	0.544156	0.829884	0.573603
1562	MIMAT0016858	hsa-miR-4306	0.0706431	1.15309	531.728	0.947634	1.01465	3764.42	NA	-5.58794e-09	0.231823	hsa-miR-4306	1.29794	1.16257	1.09315	0.751429
1563	MIMAT0016857	hsa-miR-4305	0.938751	1.01125	3701.93	0.153181	1.11742	882.614	NA	0	0.131341	hsa-miR-4305	0.726574	0.659106	0.918704	0.911511
1564	MIMAT0016856	hsa-miR-4303	0.0548099	1.11141	452.869	0.981818	1.01353	4085.3	NA	0	0.198125	hsa-miR-4303	0.910041	0.910041	0.505371	0.679838
1565	MIMAT0016855	hsa-miR-4302	0.547847	0.997524	2138.25	0.554473	1.01079	2158.61	NA	0	0.0917423	hsa-miR-4302	0.649048	0.877947	0.76286	0.780389
1566	MIMAT0016854	hsa-miR-4304	0.181493	1.01017	986.744	0.862133	1.00849	3274.05	NA	3.72529e-09	0.153667	hsa-miR-4304	0.768086	0.984099	0.610466	0.797533
1567	MIMAT0016853	hsa-miR-4300	0.120146	1.06352	750.997	0.930978	1.0083	3650.27	NA	0	0.165715	hsa-miR-4300	0.911511	0.877007	0.781411	0.541622
1568	MIMAT0016852	hsa-miR-4298	0.0662677	1.12974	510.179	0.953782	1.01415	3812.5	NA	-7.45058e-09	0.219698	hsa-miR-4298	1.29254	1.62228	1.11879	1.20404
1569	MIMAT0016851	hsa-miR-4299	0.75814	1.00107	2841.51	0.384106	1.03819	1641.22	NA	0	0.076384	hsa-miR-4299	0.892364	0.877947	0.901222	1.0377
1570	MIMAT0016850	hsa-miR-4301	0.185633	1.01481	1001	0.918877	1.00777	3574.34	NA	0	0.110315	hsa-miR-4301	0.742863	0.834089	0.597882	0.620499
1571	MIMAT0016849	hsa-miR-4294	0.879046	1.00528	3357.1	0.251277	1.02447	1224.5	NA	-3.72529e-09	0.0916833	hsa-miR-4294	0.647836	0.638102	0.824338	0.77402
1572	MIMAT0016848	hsa-miR-4293	0.598253	0.993778	2296.86	0.356791	1.02516	1558.38	NA	0	0.161374	hsa-miR-4293	0.499923	0.88343	0.796908	0.723978
1573	MIMAT0016847	hsa-miR-378c	0.895399	1.005	3440	0.0778927	1.06392	566.482	NA	7.45058e-09	0.263425	hsa-miR-378c	1.19165	0.732195	1.33567	1.19165
1574	MIMAT0016846	hsa-miR-4297	0.64035	0.991766	2432.14	0.179101	1.07065	977.747	NA	0	0.241195	hsa-miR-4297	0.918019	0.484365	0.684598	1.0132
1575	MIMAT0016845	hsa-miR-4296	0.399129	1.02293	1686.77	0.630558	0.992633	2400.67	NA	-2.79397e-09	0.12158	hsa-miR-4296	0.906854	0.755512	0.917795	0.664318
1576	MIMAT0016844	hsa-miR-4295	0.323884	1.03891	1455.41	0.699765	0.998147	2631.99	NA	3.72529e-09	0.141498	hsa-miR-4295	0.766875	0.877947	0.594219	0.898999
1577	MIMAT0015378	hsa-miR-3065-3p	0.440693	1.00771	1812.3	0.66695	0.998364	2520.35	NA	0	0.0990086	hsa-miR-3065-3p	0.596511	0.766449	0.559502	0.720567
1578	MIMAT0015377	hsa-miR-3126-3p	0.949674	1.01306	3780.44	0.134538	1.13214	809.124	NA	0	0.138228	hsa-miR-3126-3p	0.773447	0.773447	0.971311	1.04276
1579	MIMAT0015090	hsa-miR-1273d	0.18859	1.0153	1011.97	0.910421	1.0081	3524	NA	-1.86265e-09	0.109909	hsa-miR-1273d	1.00322	0.971049	0.864485	0.760236
1580	MIMAT0015089	hsa-miR-3202	0.324399	1.03984	1457.06	0.823752	1.00523	3102.64	NA	0	0.0748479	hsa-miR-3202	0.708999	0.762379	0.586715	0.679838
1581	MIMAT0015088	hsa-miR-514b-3p	0.360413	1.02978	1569.48	0.799227	0.999413	3000.23	NA	0	0.0548612	hsa-miR-514b-3p	0.747088	0.73725	0.684389	0.626721
1582	MIMAT0015087	hsa-miR-514b-5p	0.516591	1.00544	2041.98	0.339529	1.02684	1504.57	NA	0	0.188662	hsa-miR-514b-5p	0.843844	0.807509	1.11406	0.653934
1583	MIMAT0015086	hsa-miR-3201	0.0629459	1.11011	493.506	0.929702	1.00811	3641.35	NA	0	0.245871	hsa-miR-3201	1.06197	1.49164	0.933316	1.0377
1584	MIMAT0015085	hsa-miR-3200-3p	0.61718	0.988476	2357.6	0.371351	1.03596	1602.84	NA	-1.86265e-09	0.150841	hsa-miR-3200-3p	0.649048	0.649048	0.54205	0.891884
1585	MIMAT0015084	hsa-miR-3199	0.56808	0.996141	2201.67	0.571705	1.0071	2213.2	NA	-4.65661e-10	0.0635242	hsa-miR-3199	1.05914	1.02697	1.1221	0.964011
1586	MIMAT0015083	hsa-miR-3198	0.913104	1.00647	3539.43	0.118338	1.11165	743.696	NA	0	0.192817	hsa-miR-3198	0.673736	0.383951	0.841984	0.704526
1587	MIMAT0015082	hsa-miR-3197	0.1126	1.08431	719.919	0.886337	1.01136	3393.53	NA	-5.58794e-09	0.207829	hsa-miR-3197	1.07024	0.711755	0.722938	0.590085
1588	MIMAT0015081	hsa-miR-548x-3p	0.504519	1.00402	2004.99	0.668206	0.997972	2524.7	NA	0	0.0469371	hsa-miR-548x-3p	1.06944	0.966988	1.00389	0.982838
1589	MIMAT0015079	hsa-miR-3195	0.496376	1.0052	1980.82	0.668688	0.997721	2526.31	NA	-9.31323e-10	0.0539823	hsa-miR-3195	0.88119	0.761094	0.802621	0.785623
1590	MIMAT0015078	hsa-miR-3194-5p	0.428164	1.01381	1773.77	0.647245	0.997412	2454.59	NA	0	0.111179	hsa-miR-3194-5p	0.906206	1.09848	0.866626	1.04673
1591	MIMAT0015077	hsa-miR-3193	0.0962959	1.08907	648.802	0.895438	1.00948	3440.27	NA	0	0.213883	hsa-miR-3193	0.652851	0.978731	0.461105	0.683473
1592	MIMAT0015076	hsa-miR-3192-5p	0.159828	1.0275	907.731	0.936974	1.00981	3689.95	NA	0	0.118383	hsa-miR-3192-5p	0.928063	0.970973	0.735142	0.761451
1593	MIMAT0015075	hsa-miR-3191-3p	0.985407	1.01518	4133.18	0.0468651	0.967354	410.007	NA	7.45058e-09	0.22343	hsa-miR-3191-3p	0.808926	0.646742	1.07816	1.11322
1594	MIMAT0015073	hsa-miR-3190-5p	0.723811	0.995131	2716.96	0.137056	1.13262	818.715	NA	0	0.248195	hsa-miR-3190-5p	1.32788	1.26873	1.2235	1.75696
1595	MIMAT0015072	hsa-miR-320e	0.0514664	1.10186	435.471	0.128716	1.13285	785.537	NA	0	0.71455	hsa-miR-320e	7.01314	8.71993	7.86825	7.52611
1596	MIMAT0015071	hsa-miR-3189-3p	0.82997	1.00509	3128.86	0.250569	1.0234	1222.42	NA	3.72529e-09	0.122169	hsa-miR-3189-3p	0.84123	0.711275	1.01136	0.84123
1597	MIMAT0015070	hsa-miR-3188	0.459783	1.01117	1870.44	0.649635	0.996425	2462.51	NA	0	0.0860337	hsa-miR-3188	1.49271	1.62959	1.60923	1.44463
1598	MIMAT0015069	hsa-miR-3187-3p	0.0897675	1.08168	620.732	0.485177	1.01605	1947.09	NA	7.45058e-09	0.424946	hsa-miR-3187-3p	2.02598	1.10795	1.49374	1.15353
1599	MIMAT0015068	hsa-miR-3186-3p	0.336129	1.037	1493.71	0.799085	0.999508	2999.47	NA	-3.72529e-09	0.0790719	hsa-miR-3186-3p	0.819537	0.903501	0.821736	0.705392
1600	MIMAT0015067	hsa-miR-3186-5p	0.744562	0.998607	2791.76	0.232199	1.03367	1161.41	NA	2.79397e-09	0.176287	hsa-miR-3186-5p	0.39695	0.644332	0.508405	0.80408
1601	MIMAT0015066	hsa-miR-3065-5p	0.517749	1.00557	2045.61	0.58214	1.00322	2245.93	NA	0	0.0870729	hsa-miR-3065-5p	0.741406	0.642286	0.776814	0.584684
1602	MIMAT0015064	hsa-miR-3184-5p	0.637552	0.99446	2422.91	0.242763	1.02236	1196.68	NA	0	0.206569	hsa-miR-3184-5p	0.509422	0.971403	0.933583	0.784837
1603	MIMAT0015063	hsa-miR-3183	0.891243	1.0045	3419.2	0.161154	1.09247	912.563	NA	-1.39698e-09	0.163898	hsa-miR-3183	0.595929	0.827195	0.997986	0.85593
1604	MIMAT0015062	hsa-miR-3182	0.917134	1.00802	3563.18	0.152153	1.11879	878.562	NA	-2.79397e-09	0.154997	hsa-miR-3182	0.455061	0.675851	0.768823	0.802362
1605	MIMAT0015061	hsa-miR-3181	0.776285	1.00091	2909.66	0.23952	1.0275	1185.9	NA	2.79397e-09	0.162106	hsa-miR-3181	0.640657	0.726267	0.661712	0.988562
1606	MIMAT0015060	hsa-miR-548w	0.646943	0.99362	2453.62	0.432929	1.02773	1788.36	NA	3.72529e-09	0.103734	hsa-miR-548w	1.09659	0.86001	1.02435	1.0377
1607	MIMAT0015058	hsa-miR-3180-3p	0.662322	0.994348	2504.31	0.342779	1.02722	1514.35	NA	-3.72529e-09	0.143584	hsa-miR-3180-3p	1.52126	1.75016	1.84462	1.59115
1608	MIMAT0015057	hsa-miR-3180-5p	0.865601	1.00742	3290.4	0.121054	1.10339	755.013	NA	0	0.221511	hsa-miR-3180-5p	1.04041	0.938647	1.44305	1.04041
1609	MIMAT0015056	hsa-miR-3179	0.640398	0.991507	2432.26	0.500726	1.01894	1993.65	NA	0	0.0714051	hsa-miR-3179	0.649048	0.810825	0.73631	0.792337
1610	MIMAT0015054	hsa-miR-3177-3p	0.310035	1.04472	1412.22	0.838998	1.00728	3168.05	NA	0	0.0666049	hsa-miR-3177-3p	0.991844	0.942627	0.863657	0.855109
1611	MIMAT0015053	hsa-miR-3176	0.178592	1.01489	975.963	0.884471	1.01098	3384.37	NA	1.86265e-09	0.140253	hsa-miR-3176	1.03336	0.810672	0.746117	0.736588
1612	MIMAT0015052	hsa-miR-3175	0.0593743	1.10202	475.801	0.60451	0.997691	2316.79	NA	7.45058e-09	0.447297	hsa-miR-3175	1.08972	1.70181	1.48371	0.679838
1613	MIMAT0015051	hsa-miR-3174	0.648082	0.993711	2457.15	0.462266	1.02004	1877.58	NA	0	0.0891936	hsa-miR-3174	0.497371	0.341185	0.398703	0.525522
1614	MIMAT0015050	hsa-miR-323b-3p	0.262448	1.05139	1260.69	0.505188	1.01767	2007.14	NA	0	0.230657	hsa-miR-323b-3p	0.831908	1.04792	0.62787	1.1388
1615	MIMAT0015049	hsa-miR-1193	0.984069	1.01539	4114.59	0.0279035	0.807799	301.914	NA	-7.45058e-09	0.287094	hsa-miR-1193	0.580936	0.359903	0.745279	1.0377
1616	MIMAT0015048	hsa-miR-3173-3p	0.557134	0.998633	2166.95	0.53325	1.01512	2092.98	NA	1.86265e-09	0.091409	hsa-miR-3173-3p	0.877796	0.764571	0.933316	0.737426
1617	MIMAT0015046	hsa-miR-3171	0.89338	1.0047	3429.71	0.161414	1.08943	913.46	NA	2.32831e-09	0.161823	hsa-miR-3171	0.612817	0.799121	1.01487	0.828568
1618	MIMAT0015045	hsa-miR-3170	0.503391	1.00525	2001.78	0.522989	1.0166	2061.67	NA	3.72529e-09	0.122737	hsa-miR-3170	0.911511	0.649048	0.715996	0.844563
1619	MIMAT0015044	hsa-miR-3169	0.465564	1.00657	1887.7	0.709648	0.997712	2666.55	NA	0	0.0462395	hsa-miR-3169	0.77381	0.698155	0.672834	0.719672
1620	MIMAT0015043	hsa-miR-3168	0.202633	1.00509	1061.2	0.855803	1.00903	3244.67	NA	0	0.141134	hsa-miR-3168	0.817348	0.59152	0.48738	0.609333
1621	MIMAT0015042	hsa-miR-3167	0.293615	1.05012	1360.99	0.507187	1.01902	2013.2	NA	3.72529e-09	0.221952	hsa-miR-3167	1.02258	0.610456	0.593528	0.924123
1622	MIMAT0015041	hsa-miR-1260b	0.406952	1.02305	1709.81	0.390975	1.03429	1662.02	NA	-3.72529e-09	0.207976	hsa-miR-1260b	1.39548	0.961823	1.06126	1.3116
1623	MIMAT0015040	hsa-miR-3166	0.144154	1.04825	846.871	0.891668	1.00918	3421.4	NA	0	0.166043	hsa-miR-3166	0.649048	0.893267	0.49091	0.653808
1624	MIMAT0015039	hsa-miR-3165	0.410917	1.01855	1721.92	0.644241	0.998129	2444.67	NA	-3.72529e-09	0.112494	hsa-miR-3165	0.762839	0.991738	0.912832	0.756134
1625	MIMAT0015038	hsa-miR-3164	0.570606	0.994886	2209.56	0.624901	0.991869	2382.13	NA	0	0.022887	hsa-miR-3164	0.713633	0.713633	0.68935	0.737917
1626	MIMAT0015037	hsa-miR-3163	0.419681	1.013	1748.65	0.674249	0.999861	2544.78	NA	0	0.0889913	hsa-miR-3163	0.74783	0.691512	0.770928	0.567694
1627	MIMAT0015035	hsa-miR-3161	0.473672	1.00707	1912.16	0.691112	0.997551	2601.57	NA	0	0.0573672	hsa-miR-3161	0.756305	0.870626	0.74202	0.799658
1628	MIMAT0015034	hsa-miR-3160-3p	0.145614	1.04239	852.886	0.929778	1.00795	3641.9	NA	0	0.14003	hsa-miR-3160-3p	0.813023	0.688816	0.48822	0.59759
1629	MIMAT0015033	hsa-miR-3159	0.651686	0.99394	2468.94	0.498384	1.01687	1986.64	NA	-1.39698e-09	0.0627641	hsa-miR-3159	0.807713	0.889663	0.949975	0.818695
1630	MIMAT0015032	hsa-miR-3158-3p	0.564567	0.996052	2190.6	0.421303	1.02988	1753.47	NA	1.86265e-09	0.131815	hsa-miR-3158-3p	0.649048	0.632503	0.845762	0.522102
1631	MIMAT0015031	hsa-miR-3157-5p	0.500804	1.00708	1993.93	0.296804	1.0105	1370.72	NA	-1.86265e-09	0.211595	hsa-miR-3157-5p	0.886888	0.849265	1.19439	0.679838
1632	MIMAT0015030	hsa-miR-3156-5p	0.759676	1.00137	2847.13	0.37768	1.03665	1621.76	NA	1.86265e-09	0.0822944	hsa-miR-3156-5p	0.662496	0.675834	0.67838	0.832358
1633	MIMAT0015029	hsa-miR-3155a	0.207719	1.01285	1078.12	0.696	0.997102	2618.79	NA	3.72529e-09	0.196376	hsa-miR-3155a	1.36941	0.940745	1.07374	0.975702
1634	MIMAT0015028	hsa-miR-3154	0.131886	1.05394	798.313	0.468601	1.0184	1896.92	NA	0	0.324236	hsa-miR-3154	0.795284	1.10113	0.466353	1.17108
1635	MIMAT0015027	hsa-miR-3074-3p	0.659589	0.99381	2495.32	0.47733	1.01673	1923.11	NA	9.31323e-10	0.078739	hsa-miR-3074-3p	0.678576	0.764186	0.686646	0.844055
1636	MIMAT0015026	hsa-miR-3153	0.944582	1.01255	3742.07	0.114888	1.12278	729.187	NA	7.45058e-09	0.167387	hsa-miR-3153	0.968992	0.780693	1.10987	1.14805
1637	MIMAT0015025	hsa-miR-3152-3p	0.487591	1.00735	1954.32	0.67773	0.998269	2556.31	NA	0	0.0459611	hsa-miR-3152-3p	0.751988	0.844865	0.798625	0.736087
1638	MIMAT0015024	hsa-miR-3151-5p	0.83723	1.00568	3160.07	0.281532	1.00613	1322.24	NA	-1.39698e-09	0.103335	hsa-miR-3151-5p	0.721314	0.891902	0.942738	0.943449
1639	MIMAT0015023	hsa-miR-3150a-3p	0.805955	1.00401	3027.66	0.0773148	1.06233	563.845	NA	0	0.29306	hsa-miR-3150a-3p	0.769084	0.502007	0.646799	1.1771
1640	MIMAT0015022	hsa-miR-3149	0.179874	1.01094	980.679	0.383441	1.03883	1639.23	NA	0	0.337508	hsa-miR-3149	1.06863	0.721325	0.438646	1.1674
1641	MIMAT0015021	hsa-miR-3148	0.260971	1.05465	1255.8	0.870337	1.0086	3313.49	NA	-9.31323e-10	0.0876088	hsa-miR-3148	0.98621	0.958183	0.796987	0.873711
1642	MIMAT0015020	hsa-miR-548v	0.50149	1.00714	1996.15	0.688733	0.99913	2593.53	NA	0	0.0325569	hsa-miR-548v	0.717133	0.724252	0.659697	0.717133
1643	MIMAT0015019	hsa-miR-3147	0.998206	1.00983	4418.02	0.0110385	0.590814	180.833	NA	-7.45058e-09	0.326784	hsa-miR-3147	0.554767	0.679579	1.22835	1.11723
1644	MIMAT0015018	hsa-miR-3146	0.175184	1.01814	964.108	0.90595	1.00946	3497.45	NA	0	0.134334	hsa-miR-3146	0.702075	0.73931	0.441496	0.631107
1645	MIMAT0015017	hsa-miR-1273c	0.487352	1.00731	1953.57	0.465466	1.01639	1887.4	NA	0	0.150615	hsa-miR-1273c	1.02451	0.677204	0.813392	0.912007
1646	MIMAT0015016	hsa-miR-3145-3p	0.694953	0.991898	2615.47	0.379657	1.03774	1627.61	NA	0	0.112282	hsa-miR-3145-3p	0.899246	0.674153	0.813392	0.911511
1647	MIMAT0015015	hsa-miR-3144-3p	0.936778	1.01149	3688.39	0.0574517	1.01712	466.003	NA	0	0.280089	hsa-miR-3144-3p	0.821978	0.393653	1.06026	0.852768
1648	MIMAT0015014	hsa-miR-3144-5p	0.567986	0.996357	2201.39	0.624984	0.991658	2382.44	NA	0	0.0165017	hsa-miR-3144-5p	0.818948	0.78678	0.813392	0.792337
1649	MIMAT0015013	hsa-miR-548u	0.0760765	1.12598	557.713	0.96693	1.01269	3927.3	NA	-7.45058e-09	0.188728	hsa-miR-548u	0.911511	1.13627	0.74202	0.731513
1650	MIMAT0015012	hsa-miR-3143	0.425596	1.01346	1766.21	0.47184	1.02014	1906.54	NA	3.72529e-09	0.175325	hsa-miR-3143	1.0377	0.701599	0.74202	0.994728
1651	MIMAT0015011	hsa-miR-3142	0.589524	0.994714	2269.16	0.555247	1.0098	2160.95	NA	0	0.0705114	hsa-miR-3142	0.747886	0.604568	0.655096	0.731899
1652	MIMAT0015009	hsa-miR-548t-5p	0.248612	1.04987	1216.15	0.161067	1.0935	912.33	NA	0	0.35762	hsa-miR-548t-5p	0.812578	0.829219	0.445036	1.31019
1653	MIMAT0015008	hsa-miR-3140-3p	0.482205	1.00707	1937.89	0.557406	1.00894	2167.91	NA	1.86265e-09	0.115376	hsa-miR-3140-3p	0.792337	1.00274	0.990055	0.788353
1654	MIMAT0015007	hsa-miR-3139	0.0711036	1.14839	533.922	0.978646	1.01321	4047.3	NA	0	0.175908	hsa-miR-3139	0.911511	1.0186	0.660672	0.679838
1655	MIMAT0015006	hsa-miR-3138	0.0950272	1.09353	643.28	0.921427	1.0084	3589.48	NA	1.86265e-09	0.211114	hsa-miR-3138	1.14404	1.12163	1.04713	0.687015
1656	MIMAT0015005	hsa-miR-3137	0.557473	0.998075	2168.12	0.589911	1.00309	2270.18	NA	9.31323e-10	0.0679755	hsa-miR-3137	0.829647	0.724755	0.718597	0.835805
1657	MIMAT0015004	hsa-miR-544b	0.994858	1.0129	4307.26	0.0247295	0.807305	281.465	NA	0	0.264267	hsa-miR-544b	0.649048	0.796516	1.19439	1.14382
1658	MIMAT0015003	hsa-miR-3136-5p	0.651073	0.994323	2466.9	0.482149	1.01664	1937.69	NA	0	0.0780983	hsa-miR-3136-5p	0.579023	0.760169	0.740104	0.686527
1659	MIMAT0015002	hsa-miR-466	0.39254	1.02082	1666.66	0.725472	1.0004	2722.9	NA	-6.98492e-10	0.0822972	hsa-miR-466	0.990415	0.952792	0.998498	0.816959
1660	MIMAT0015001	hsa-miR-3135a	0.657102	0.994293	2487.02	0.539492	1.01358	2112.2	NA	0	0.0172401	hsa-miR-3135a	0.605684	0.613046	0.64469	0.635131
1661	MIMAT0015000	hsa-miR-3134	0.973906	1.0163	3995.97	0.0789333	1.06862	571.461	NA	0	0.185384	hsa-miR-3134	0.636067	0.594873	0.982113	0.8724
1662	MIMAT0014999	hsa-miR-378b	0.320797	1.04651	1445.89	0.434458	1.02554	1792.86	NA	0	0.231484	hsa-miR-378b	0.544156	0.843449	0.434515	0.911511
1663	MIMAT0014998	hsa-miR-3133	0.194445	1.01133	1032.22	0.865759	1.00786	3291.08	NA	2.79397e-09	0.142899	hsa-miR-3133	1.08226	0.877947	0.74202	0.892737
1664	MIMAT0014997	hsa-miR-3132	0.35522	1.02965	1553.38	0.767962	0.996878	2878.41	NA	3.72529e-09	0.0891019	hsa-miR-3132	0.872891	0.957398	0.750607	0.903681
1665	MIMAT0014996	hsa-miR-3131	0.158468	1.02882	902.421	0.716756	0.998556	2692.27	NA	-9.31323e-10	0.233936	hsa-miR-3131	1.23946	1.01002	0.728525	1.18687
1666	MIMAT0014995	hsa-miR-3130-5p	0.16136	1.02873	913.29	0.7173	0.998105	2694.3	NA	0	0.227786	hsa-miR-3130-5p	0.721154	1.09259	0.579479	0.936937
1667	MIMAT0014994	hsa-miR-3130-3p	0.658805	0.994582	2492.6	0.538912	1.01374	2110.54	NA	0	0.0166941	hsa-miR-3130-3p	0.715008	0.710205	0.737569	0.742373
1668	MIMAT0014992	hsa-miR-3129-5p	0.931816	1.01183	3655.91	0.157949	1.10492	900.383	NA	-3.72529e-09	0.135056	hsa-miR-3129-5p	0.755807	0.755807	1.03793	0.911511
1669	MIMAT0014991	hsa-miR-3128	0.833622	1.00449	3144.4	0.223309	1.03932	1131.45	NA	0	0.143716	hsa-miR-3128	0.828328	0.691853	0.810551	1.03192
1670	MIMAT0014990	hsa-miR-3127-5p	0.0321204	0.96634	328.372	0.989396	1.01317	4196.75	NA	-7.45058e-09	0.241732	hsa-miR-3127-5p	1.03133	1.24672	0.807031	0.701754
1671	MIMAT0014989	hsa-miR-3126-5p	0.629098	0.993052	2395.91	0.361675	1.02892	1573.39	NA	0	0.145363	hsa-miR-3126-5p	0.827919	1.03744	1.14135	0.857448
1672	MIMAT0014988	hsa-miR-3125	0.0290767	0.976934	309.234	0.990773	1.01233	4220.64	NA	0	0.246006	hsa-miR-3125	1.03396	1.27059	0.768387	0.750632
1673	MIMAT0014987	hsa-miR-548s	0.391393	1.0213	1663.18	0.454792	1.02018	1855.04	NA	3.72529e-09	0.185642	hsa-miR-548s	1.03101	0.585428	0.774651	0.82023
1674	MIMAT0014986	hsa-miR-3124-5p	0.424651	1.01383	1763.37	0.357523	1.02598	1560.42	NA	0	0.211717	hsa-miR-3124-5p	0.649048	1.17146	0.933316	0.946078
1675	MIMAT0014985	hsa-miR-3123	0.33612	1.03767	1493.67	0.799691	0.999452	3002.11	NA	0	0.0800714	hsa-miR-3123	0.531112	0.666763	0.531112	0.473187
1676	MIMAT0014984	hsa-miR-3122	0.549077	0.997789	2141.62	0.561566	1.00736	2180.98	NA	0	0.0887974	hsa-miR-3122	0.649048	0.751846	0.604882	0.792337
1677	MIMAT0014983	hsa-miR-3121-3p	0.44469	1.00734	1823.86	0.589148	1.0029	2267.92	NA	1.86265e-09	0.119345	hsa-miR-3121-3p	1.16653	0.998193	1.17701	0.937831
1678	MIMAT0014982	hsa-miR-3120-3p	0.0837801	1.09246	594.401	0.901412	1.01077	3471.76	NA	7.45058e-09	0.232104	hsa-miR-3120-3p	0.701746	1.13475	0.621873	0.699318
1679	MIMAT0014981	hsa-miR-3119	0.334905	1.0367	1490.06	0.6667	0.998315	2519.57	NA	0	0.141291	hsa-miR-3119	0.758374	0.501076	0.46056	0.652419
1680	MIMAT0014980	hsa-miR-3118	0.134045	1.06198	807.015	0.820645	1.0049	3088.5	NA	4.65661e-09	0.219094	hsa-miR-3118	1.05339	0.956488	1.01401	0.573603
1681	MIMAT0014979	hsa-miR-3117-3p	0.294154	1.0496	1362.62	0.59614	0.999647	2290.26	NA	3.72529e-09	0.19016	hsa-miR-3117-3p	0.570379	1.00274	0.64253	0.795604
1682	MIMAT0014978	hsa-miR-3116	0.764219	1.00105	2864.14	0.370033	1.03542	1598.52	NA	3.72529e-09	0.0801441	hsa-miR-3116	0.778261	0.649048	0.772306	0.833423
1683	MIMAT0014977	hsa-miR-3115	0.675242	0.992065	2547.96	0.424875	1.03094	1764.06	NA	2.79397e-09	0.106315	hsa-miR-3115	0.661803	0.747414	0.65695	0.880799
1684	MIMAT0013863	hsa-miR-2909	0.775712	1.00129	2907.28	0.278766	1.00482	1313.42	NA	-1.86265e-09	0.129848	hsa-miR-2909	0.854956	0.763653	1.06064	0.805529
1685	MIMAT0013802	hsa-miR-2861	0.9871	1.01465	4159.82	0.0425223	0.932048	387.193	NA	0	0.243301	hsa-miR-2861	7.42786	7.46342	7.94983	7.72819
1686	MIMAT0013771	hsa-miR-449c-3p	0.721631	0.995108	2709.5	0.285286	1.00858	1334.38	NA	0	0.15499	hsa-miR-449c-3p	0.398145	0.713278	0.750512	0.609533
1687	MIMAT0013518	hsa-miR-2682-3p	0.986617	1.01506	4151.79	0.0222659	0.807008	265.73	NA	0	0.310351	hsa-miR-2682-3p	0.540318	0.407673	0.732448	1.1172
1688	MIMAT0013517	hsa-miR-2682-5p	0.470491	1.00682	1902.59	0.585223	1.0029	2255.6	NA	0	0.120724	hsa-miR-2682-5p	0.552852	0.756865	0.534327	0.745446
1689	MIMAT0013516	hsa-miR-2681-3p	0.833167	1.00447	3142.58	0.0840865	1.05177	595.918	NA	0	0.306836	hsa-miR-2681-3p	0.727343	0.56762	1.25424	0.656374
1690	MIMAT0013515	hsa-miR-2681-5p	0.660369	0.994009	2497.86	0.390096	1.03434	1659.53	NA	-1.86265e-09	0.128259	hsa-miR-2681-5p	0.644481	0.614299	0.550681	0.841368
1691	MIMAT0012735	hsa-miR-718	0.589098	0.994725	2267.78	0.27222	1.01296	1292.24	NA	0	0.198017	hsa-miR-718	1.1788	0.721079	1.01806	1.06838
1692	MIMAT0012734	hsa-miR-711	0.334202	1.03661	1487.87	0.772016	0.994568	2893.2	NA	1.86265e-09	0.0969235	hsa-miR-711	1.09087	0.932617	0.867701	0.967575
1693	MIMAT0011778	hsa-miR-2278	0.70012	0.99128	2633.27	0.492066	1.02026	1967.85	NA	0	0.0254279	hsa-miR-2278	0.944222	0.941096	0.996411	0.975356
1694	MIMAT0011777	hsa-miR-2277-3p	0.0279687	0.975303	302.233	0.993052	1.01039	4265.75	NA	3.72529e-09	0.251049	hsa-miR-2277-3p	1.0377	0.898245	0.607747	0.497346
1695	MIMAT0011775	hsa-miR-2276-3p	0.315922	1.04019	1431.02	0.62703	0.99251	2388.87	NA	-7.45058e-09	0.173269	hsa-miR-2276-3p	0.562539	0.916229	0.56537	0.782535
1696	MIMAT0011163	hsa-miR-548q	0.34277	1.03732	1514.32	0.579403	1.00376	2237.22	NA	0	0.163538	hsa-miR-548q	1.0909	0.702205	0.858994	0.838836
1697	MIMAT0011162	hsa-miR-2117	0.431586	1.00791	1784.29	0.650335	0.994515	2464.58	NA	0	0.0998749	hsa-miR-2117	0.649048	0.459175	0.582532	0.441553
1698	MIMAT0011161	hsa-miR-2116-3p	0.10154	1.07942	671.508	0.934671	1.00898	3674.06	NA	-1.86265e-09	0.187817	hsa-miR-2116-3p	1.36914	1.23341	0.926523	1.17108
1699	MIMAT0011160	hsa-miR-2116-5p	0.595625	0.994075	2288.43	0.329309	1.01801	1472.33	NA	3.72529e-09	0.180317	hsa-miR-2116-5p	0.520597	0.737378	0.520597	0.887032
1700	MIMAT0011159	hsa-miR-2115-3p	0.918371	1.00817	3570.84	0.157665	1.10798	899.363	NA	0	0.149103	hsa-miR-2115-3p	0.441899	0.632262	0.711135	0.792337
1701	MIMAT0011158	hsa-miR-2115-5p	0.618983	0.988269	2363.17	0.0172692	0.742897	231.187	NA	0	0.768306	hsa-miR-2115-5p	7.19498	8.66922	8.3045	8.94816
1702	MIMAT0011157	hsa-miR-2114-3p	0.256057	1.05047	1240.12	0.800363	0.999476	3004.79	NA	0	0.133492	hsa-miR-2114-3p	0.996298	1.27398	1.01962	0.996298
1703	MIMAT0011156	hsa-miR-2114-5p	0.881686	1.00505	3370.41	0.238345	1.03402	1182.01	NA	0	0.102841	hsa-miR-2114-5p	0.65147	0.562559	0.744442	0.792006
1704	MIMAT0010497	hsa-miR-759	0.825703	1.00654	3110.9	0.265705	1.01835	1271.03	NA	2.79397e-09	0.116936	hsa-miR-759	0.520819	0.649048	0.813392	0.649386
1705	MIMAT0010367	hsa-miR-764	0.518471	1.00443	2047.77	0.616982	0.995782	2357.08	NA	0	0.0812012	hsa-miR-764	0.664368	0.775489	0.631271	0.792337
1706	MIMAT0010364	hsa-miR-761	0.388805	1.0215	1655.76	0.639116	0.997914	2428.24	NA	0	0.121635	hsa-miR-761	0.700551	0.666987	0.777706	0.484933
1707	MIMAT0010357	hsa-miR-670-5p	0.670956	0.994337	2533.81	0.235979	1.0335	1173.91	NA	0	0.196859	hsa-miR-670-5p	1.04518	0.675021	0.866857	1.10462
1708	MIMAT0010313	hsa-miR-762	0.941193	1.01057	3718.41	0.0295155	0.823394	312.028	NA	0	0.445739	hsa-miR-762	6.67597	7.49162	7.65266	7.54151
1709	MIMAT0010251	hsa-miR-449c-5p	0.403226	1.02375	1699.08	0.710691	0.997047	2670.48	NA	0	0.0934761	hsa-miR-449c-5p	0.649048	0.663496	0.491431	0.694286
1710	MIMAT0010214	hsa-miR-151b	0.0836563	1.09707	593.781	0.833598	1.00684	3144.3	NA	7.45058e-09	0.273625	hsa-miR-151b	0.728701	1.00274	0.842197	0.352772
1711	MIMAT0010195	hsa-let-7a-2-3p	0.771075	1.00092	2890.01	0.133189	1.13113	803.377	NA	0	0.23726	hsa-let-7a-2-3p	0.856318	0.764751	0.764751	1.25641
1712	MIMAT0010133	hsa-miR-2110	0.150406	1.04897	871.648	0.0803585	1.05986	578.001	NA	0	0.562398	hsa-miR-2110	4.38981	5.73019	5.09034	5.34356
1713	MIMAT0009979	hsa-miR-2054	0.532244	0.995902	2089.86	0.482012	1.01729	1937.25	NA	-3.72529e-09	0.126159	hsa-miR-2054	0.777154	0.649048	0.870126	0.585107
1714	MIMAT0009978	hsa-miR-2053	0.21526	1.0236	1104.17	0.393808	1.03347	1670.27	NA	-7.45058e-09	0.298475	hsa-miR-2053	0.4749	1.03994	0.482233	0.941375
1715	MIMAT0009977	hsa-miR-2052	0.651399	0.994491	2467.88	0.537591	1.01332	2106.84	NA	0	0.030326	hsa-miR-2052	0.741777	0.810349	0.813392	0.793351
1716	MIMAT0009451	hsa-miR-1976	0.770489	1.001	2887.72	0.340789	1.0293	1508.21	NA	0	0.0985195	hsa-miR-1976	0.659939	0.504251	0.642163	0.734513
1717	MIMAT0009448	hsa-miR-1973	0.855533	1.00768	3243.36	0.27151	1.01442	1290.05	NA	-1.86265e-09	0.0994767	hsa-miR-1973	0.705716	0.826681	0.882886	0.940519
1718	MIMAT0009447	hsa-miR-1972	0.0697893	1.15554	527.589	0.775081	0.994897	2904.87	NA	7.45058e-09	0.308805	hsa-miR-1972	0.84128	1.48932	0.981109	0.826026
1719	MIMAT0009206	hsa-miR-2113	0.0981534	1.08086	657.065	0.786278	0.996761	2948.72	NA	-7.45058e-09	0.267135	hsa-miR-2113	0.683981	1.20474	0.831699	0.59191
1720	MIMAT0009203	hsa-miR-449b-3p	0.135008	1.05867	810.668	0.574849	1.00381	2222.54	NA	7.45058e-09	0.282367	hsa-miR-449b-3p	0.792337	1.44602	0.914059	1.0377
1721	MIMAT0009201	hsa-miR-196b-3p	0.804669	1.00431	3022.32	0.305068	1.01388	1397.12	NA	-1.86265e-09	0.107829	hsa-miR-196b-3p	0.544996	0.515818	0.561597	0.748772
1722	MIMAT0009199	hsa-miR-365a-5p	0.273993	1.04403	1297.83	0.599659	0.997914	2301.55	NA	2.79397e-09	0.189555	hsa-miR-365a-5p	1.26677	1.16765	1.35482	0.911511
1723	MIMAT0009198	hsa-miR-224-3p	0.237056	1.04518	1177.56	0.582151	1.00286	2245.99	NA	3.72529e-09	0.230708	hsa-miR-224-3p	1.08205	0.731575	1.0224	0.59858
1724	MIMAT0009197	hsa-miR-205-3p	0.383061	1.02335	1638.03	0.463456	1.01779	1881.23	NA	-1.86265e-09	0.194691	hsa-miR-205-3p	0.660652	0.649048	0.409307	0.87841
1725	MIMAT0009196	hsa-miR-103a-2-5p	0.280102	1.04313	1317.62	0.670248	0.997785	2531.43	NA	0	0.166027	hsa-miR-103a-2-5p	1.28571	0.974192	0.933316	1.14518
1726	MIMAT0007891	hsa-miR-1915-5p	0.523993	1.0008	2064.58	0.160543	1.09479	910.35	NA	0	0.307146	hsa-miR-1915-5p	0.756839	1.44656	1.37399	1.14703
1727	MIMAT0007890	hsa-miR-1914-3p	0.321551	1.04013	1448.23	0.676783	0.998471	2552.9	NA	-1.86265e-09	0.14214	hsa-miR-1914-3p	0.919753	0.639324	0.624078	0.782613
1728	MIMAT0007889	hsa-miR-1914-5p	0.417339	1.01319	1741.31	0.648909	0.997639	2459.98	NA	3.72529e-09	0.113718	hsa-miR-1914-5p	0.770387	1.00267	0.770387	0.911511
1729	MIMAT0007888	hsa-miR-1913	0.331462	1.04003	1479.23	0.779051	0.995273	2920.21	NA	2.56114e-09	0.0965717	hsa-miR-1913	0.987567	0.877947	0.763264	0.911511
1730	MIMAT0007887	hsa-miR-1912	0.13066	1.05329	793.306	0.939335	1.01022	3705.71	NA	3.72529e-09	0.14548	hsa-miR-1912	1.09939	1.15349	0.982183	0.822131
1731	MIMAT0007886	hsa-miR-1911-3p	0.19249	1.01376	1025.49	0.754491	0.995391	2827.81	NA	-3.72529e-09	0.186049	hsa-miR-1911-3p	0.757918	0.710342	0.781237	0.378211
1732	MIMAT0007885	hsa-miR-1911-5p	0.988588	1.01505	4181.71	0.0348403	0.871576	344.774	NA	0	0.274529	hsa-miR-1911-5p	0.576778	0.620769	1.17546	0.883233
1733	MIMAT0007884	hsa-miR-1910-5p	0.973291	1.01589	3989.64	0.0313795	0.849647	323.692	NA	0	0.306167	hsa-miR-1910-5p	1.03287	0.999302	1.19524	1.66038
1734	MIMAT0007883	hsa-miR-1909-3p	0.0378058	1.03583	361.724	0.414226	1.03231	1732.11	NA	1.49012e-08	0.716352	hsa-miR-1909-3p	2.47969	3.54085	3.26656	1.97173
1735	MIMAT0007882	hsa-miR-1909-5p	0.939051	1.01063	3703.88	0.143102	1.11079	842.621	NA	0	0.141778	hsa-miR-1909-5p	0.659694	0.613236	0.804892	0.922099
1736	MIMAT0007402	hsa-miR-103b	0.369507	1.02399	1597.03	0.782805	0.996474	2934.87	NA	2.32831e-10	0.0623352	hsa-miR-103b	1.05849	0.964693	0.932079	0.92903
1737	MIMAT0007401	hsa-miR-1539	0.405716	1.02329	1706.27	0.604536	0.997376	2316.91	NA	3.72529e-09	0.129105	hsa-miR-1539	1.11588	0.823616	0.983549	0.884209
1738	MIMAT0007400	hsa-miR-1538	0.972064	1.01622	3976.68	0.0361525	0.88516	352.23	NA	3.72529e-09	0.319629	hsa-miR-1538	0.501632	1.00022	1.16303	1.19858
1739	MIMAT0007399	hsa-miR-1537-3p	0.590862	0.995148	2273.05	0.380687	1.03748	1630.51	NA	-3.72529e-09	0.152472	hsa-miR-1537-3p	0.597337	0.945551	0.893974	0.758985
1740	MIMAT0007349	hsa-miR-1471	0.797651	1.00235	2993.78	0.300202	1.00937	1381.69	NA	0	0.108027	hsa-miR-1471	0.680987	0.48414	0.721618	0.680987
1741	MIMAT0007348	hsa-miR-1470	0.868316	1.00753	3303.55	0.077456	1.0611	564.634	NA	0	0.281642	hsa-miR-1470	1.1147	0.726054	1.41268	1.0363
1742	MIMAT0006790	hsa-miR-675-3p	0.976394	1.0159	4022.55	0.0641169	1.03554	499.413	NA	-7.45058e-09	0.204985	hsa-miR-675-3p	0.423735	0.582553	0.768789	0.890342
1743	MIMAT0006789	hsa-miR-1468-5p	0.564252	0.99626	2189.5	0.384254	1.03676	1641.68	NA	-3.72529e-09	0.160146	hsa-miR-1468-5p	0.535308	0.912425	0.723079	0.822456
1744	MIMAT0006778	hsa-miR-516a-3p	0.882027	1.00469	3372.24	0.227988	1.03699	1147.22	NA	0	0.114833	hsa-miR-516a-3p	0.930499	0.930499	1.02347	1.17108
1745	MIMAT0006767	hsa-miR-1827	0.611762	0.987703	2340.26	0.573239	1.00481	2217.67	NA	0	0.0333837	hsa-miR-1827	0.486566	0.572176	0.549071	0.532072
1746	MIMAT0006765	hsa-miR-1825	0.221955	1.03933	1127.02	0.869442	1.00883	3309.21	NA	0	0.119777	hsa-miR-1825	0.761389	0.937678	0.743613	0.645023
1747	MIMAT0005956	hsa-miR-1324	0.738242	0.997982	2768.32	0.259781	1.02203	1251.86	NA	3.25963e-09	0.163083	hsa-miR-1324	0.580993	0.664468	0.933316	0.584137
1748	MIMAT0005953	hsa-miR-1322	0.680639	0.994281	2566.23	0.316707	1.01802	1433.61	NA	2.79397e-09	0.157464	hsa-miR-1322	0.648856	0.757656	0.631271	0.969804
1749	MIMAT0005952	hsa-miR-1321	0.626055	0.99199	2385.86	0.388182	1.03523	1653.98	NA	3.72529e-09	0.144871	hsa-miR-1321	0.618767	0.853679	0.6687	0.920044
1750	MIMAT0005951	hsa-miR-1307-3p	0.0751966	1.13485	553.73	0.0673582	1.02327	515.381	NA	0	0.725924	hsa-miR-1307-3p	3.54374	3.0973	2.44847	4.1608
1751	MIMAT0005950	hsa-miR-1306-3p	0.120584	1.06128	753.158	0.931797	1.00872	3655.78	NA	-1.86265e-09	0.165182	hsa-miR-1306-3p	1.17108	0.938466	0.813392	0.837428
1752	MIMAT0005945	hsa-miR-1255b-5p	0.815344	1.00214	3067.73	0.257478	1.02346	1244.56	NA	3.72529e-09	0.129118	hsa-miR-1255b-5p	0.739433	0.56069	0.721656	0.869553
1753	MIMAT0005944	hsa-miR-1252-5p	0.404195	1.02395	1701.79	0.605327	0.997966	2319.47	NA	0	0.135346	hsa-miR-1252-5p	0.792337	0.558143	0.526764	0.740295
1754	MIMAT0005943	hsa-miR-1292-5p	0.85939	1.0081	3261.07	0.15365	1.11378	884.456	NA	-7.45058e-09	0.183778	hsa-miR-1292-5p	1.10054	0.760169	1.14594	1.12263
1755	MIMAT0005942	hsa-miR-1288-3p	0.857119	1.00723	3250.55	0.192859	1.04809	1026.64	NA	1.86265e-09	0.157621	hsa-miR-1288-3p	0.669398	0.802296	1.05376	0.802777
1756	MIMAT0005941	hsa-miR-1284	0.0804997	1.11273	578.682	0.974812	1.01357	4005.47	NA	-7.45058e-09	0.167814	hsa-miR-1284	0.768888	0.780661	0.531129	0.44853
1757	MIMAT0005940	hsa-miR-1282	0.481986	1.00753	1937.15	0.700026	0.9979	2632.91	NA	0	0.0371833	hsa-miR-1282	0.797601	0.877947	0.813392	0.792337
1758	MIMAT0005939	hsa-miR-1281	0.122359	1.06268	760.187	0.122205	1.1073	759.434	NA	0	0.504971	hsa-miR-1281	2.32538	1.10153	1.77906	1.63808
1759	MIMAT0005937	hsa-miR-1279	0.380493	1.02662	1629.95	0.791797	0.998258	2970.1	NA	0	0.0518152	hsa-miR-1279	0.634535	0.649048	0.541333	0.573603
1760	MIMAT0005936	hsa-miR-1278	0.496198	1.00617	1980.21	0.189757	1.04856	1016.09	NA	-7.45058e-09	0.275437	hsa-miR-1278	0.876686	0.250968	0.77196	0.60278
1761	MIMAT0005935	hsa-miR-548i	0.436876	1.00698	1800.37	0.615894	0.996121	2353.54	NA	1.86265e-09	0.121988	hsa-miR-548i	0.898932	0.898932	0.725812	1.01444
1762	MIMAT0005934	hsa-miR-548p	0.490246	1.00786	1962.22	0.693578	0.996734	2610.39	NA	0	0.031054	hsa-miR-548p	0.575876	0.538153	0.538153	0.500431
1763	MIMAT0005933	hsa-miR-1277-3p	0.0570932	1.09958	464.142	0.916229	1.00871	3557.64	NA	0	0.308532	hsa-miR-1277-3p	1.23829	0.732918	0.512246	0.762365
1764	MIMAT0005932	hsa-miR-302f	0.465564	1.00657	1887.71	0.393535	1.03393	1669.49	NA	3.72529e-09	0.188442	hsa-miR-302f	0.87134	0.497273	0.584389	0.836941
1765	MIMAT0005931	hsa-miR-302e	0.814932	1.00217	3066.06	0.345703	1.02795	1523.44	NA	0	0.0647933	hsa-miR-302e	0.600235	0.649048	0.716411	0.744563
1766	MIMAT0005930	hsa-miR-1276	0.809609	1.00232	3043	0.141994	1.11156	838.092	NA	1.86265e-09	0.227021	hsa-miR-1276	0.75268	0.863081	1.25448	0.794356
1767	MIMAT0005929	hsa-miR-1275	0.017808	0.795825	235.282	0.991138	1.01158	4227.28	NA	0	0.306461	hsa-miR-1275	1.38443	1.56604	0.853736	1.18073
1768	MIMAT0005928	hsa-miR-548h-5p	0.794873	1.00214	2982.33	0.250554	1.02425	1222.37	NA	2.79397e-09	0.148966	hsa-miR-548h-5p	0.630392	0.721618	0.669822	0.959135
1769	MIMAT0005926	hsa-miR-1273a	0.323354	1.03866	1453.76	0.656969	0.99442	2486.51	NA	-3.72529e-09	0.1474	hsa-miR-1273a	0.797406	1.00154	0.966937	0.678641
1770	MIMAT0005925	hsa-miR-1272	0.031977	0.974768	327.738	0.98907	1.01329	4190.76	NA	-7.45058e-09	0.243593	hsa-miR-1272	0.94305	1.1325	0.733228	0.571346
1771	MIMAT0005924	hsa-miR-1270	0.0782186	1.12865	567.961	0.870222	1.00897	3312.98	NA	0	0.256351	hsa-miR-1270	0.770903	1.25554	0.813392	0.672243
1772	MIMAT0005923	hsa-miR-1269a	0.448201	1.00736	1834.67	0.601601	0.99754	2307.76	NA	0	0.117879	hsa-miR-1269a	0.647886	0.736	0.526764	0.792337
1773	MIMAT0005922	hsa-miR-1268a	0.0591658	1.11159	474.859	0.0222377	0.812381	265.554	NA	1.49012e-08	1.22673	hsa-miR-1268a	3.59132	3.90103	5.53999	2.57587
1774	MIMAT0005921	hsa-miR-1267	0.477515	1.00549	1923.74	0.218751	1.04235	1115.96	NA	0	0.291693	hsa-miR-1267	1.06662	0.573082	1.17425	0.678346
1775	MIMAT0005920	hsa-miR-1266-5p	0.0309776	0.990208	321.223	0.980543	1.01335	4069.64	NA	0	0.298602	hsa-miR-1266-5p	1.5722	1.51924	1.33567	0.911511
1776	MIMAT0005919	hsa-miR-548o-3p	0.784173	1.00182	2940.37	0.187167	1.06231	1006.59	NA	-6.51926e-09	0.193552	hsa-miR-548o-3p	0.615803	0.701414	1.03714	0.635079
1777	MIMAT0005918	hsa-miR-1265	0.127904	1.04387	782.238	0.9229	1.00738	3598.65	NA	-2.09548e-09	0.164759	hsa-miR-1265	1.03736	0.822173	0.757618	0.648233
1778	MIMAT0005917	hsa-miR-548m	0.275303	1.04384	1302.09	0.753874	0.995433	2825.53	NA	-3.72529e-09	0.146848	hsa-miR-548m	0.675343	0.96074	0.631271	0.792337
1779	MIMAT0005916	hsa-miR-548n	0.667539	0.99343	2522.35	0.444514	1.01897	1823.36	NA	0	0.0849853	hsa-miR-548n	0.649668	0.55102	0.74202	0.573603
1780	MIMAT0005915	hsa-miR-1263	0.0176689	0.797353	234.324	0.995507	1.01021	4325.05	NA	0	0.266601	hsa-miR-1263	1.21873	1.42097	0.871429	0.889757
1781	MIMAT0005914	hsa-miR-1262	0.617019	0.989251	2357.21	0.501634	1.01899	1996.53	NA	-1.86265e-09	0.0791067	hsa-miR-1262	0.776177	0.782647	0.907252	0.710616
1782	MIMAT0005913	hsa-miR-1261	0.321034	1.04359	1446.65	0.500739	1.01852	1993.71	NA	0	0.209153	hsa-miR-1261	0.566224	1.05193	0.856302	0.679838
1783	MIMAT0005912	hsa-miR-548g-3p	0.673452	0.992603	2542.42	0.508842	1.02101	2018.32	NA	0	0.0471339	hsa-miR-548g-3p	0.661678	0.751557	0.73378	0.772286
1784	MIMAT0005911	hsa-miR-1260a	0.20353	1.00628	1064.21	0.810085	1.00399	3045.14	NA	-2.79397e-09	0.162987	hsa-miR-1260a	0.89283	0.765746	0.52602	0.825778
1785	MIMAT0005909	hsa-miR-1258	0.140954	1.05156	833.736	0.895418	1.0097	3440.16	NA	-1.86265e-09	0.168593	hsa-miR-1258	1.02498	0.764257	0.631271	0.75107
1786	MIMAT0005908	hsa-miR-1257	0.0936715	1.09157	637.472	0.956567	1.01197	3834.63	NA	-7.45058e-09	0.178139	hsa-miR-1257	0.638832	0.760169	0.526764	0.33737
1787	MIMAT0005907	hsa-miR-1256	0.151536	1.04107	876.186	0.847271	1.00723	3204.2	NA	7.45058e-09	0.181032	hsa-miR-1256	0.75418	1.09133	0.676204	0.792337
1788	MIMAT0005906	hsa-miR-1255a	0.41609	1.01283	1737.98	0.436131	1.02581	1798.02	NA	3.72529e-09	0.185629	hsa-miR-1255a	1.30744	0.871174	1.15121	1.0377
1789	MIMAT0005905	hsa-miR-1254	0.424929	1.01345	1764.24	0.497801	1.01703	1984.91	NA	0	0.164535	hsa-miR-1254	1.00556	0.658256	0.725413	0.911511
1790	MIMAT0005904	hsa-miR-1253	0.826502	1.00645	3114.16	0.253802	1.0212	1232.68	NA	-3.72529e-09	0.126599	hsa-miR-1253	0.771427	0.544156	0.813392	0.792337
1791	MIMAT0005903	hsa-miR-1251-5p	0.30206	1.05014	1387.64	0.287108	1.00882	1340.23	NA	0	0.276943	hsa-miR-1251-5p	1.29909	0.641035	0.925303	1.05506
1792	MIMAT0005902	hsa-miR-1250-5p	0.258759	1.05218	1248.61	0.718985	0.998639	2700.33	NA	0	0.164751	hsa-miR-1250-5p	0.839867	1.03349	0.669561	0.983156
1793	MIMAT0005901	hsa-miR-1249	0.116691	1.07426	736.695	0.909007	1.00775	3515.59	NA	0	0.186839	hsa-miR-1249	0.911511	1.19285	0.74202	0.911511
1794	MIMAT0005900	hsa-miR-1248	0.260545	1.05478	1254.37	0.577341	1.00397	2230.64	NA	0	0.214158	hsa-miR-1248	0.886165	1.25243	0.813392	1.17108
1795	MIMAT0005899	hsa-miR-1247-5p	0.768251	1.00007	2879.58	0.253157	1.02307	1230.54	NA	-3.72529e-09	0.153722	hsa-miR-1247-5p	1.14672	0.995377	1.06298	1.34322
1796	MIMAT0005897	hsa-miR-1245a	0.545314	0.996855	2130.46	0.437063	1.02591	1800.84	NA	-3.72529e-09	0.144341	hsa-miR-1245a	0.649048	0.943339	0.933316	0.727271
1797	MIMAT0005896	hsa-miR-1244	0.186494	1.01589	1004.11	0.905796	1.00978	3496.57	NA	0	0.124498	hsa-miR-1244	0.699074	0.823949	0.526764	0.637383
1798	MIMAT0005895	hsa-miR-548f-3p	0.267673	1.04681	1277.43	0.871786	1.0085	3320.28	NA	0	0.0799808	hsa-miR-548f-3p	0.792337	0.790802	0.637094	0.679838
1799	MIMAT0005894	hsa-miR-1243	0.191808	1.01482	1022.92	0.899689	1.00982	3462.91	NA	1.86265e-09	0.120582	hsa-miR-1243	0.928649	0.78497	0.656073	0.708914
1800	MIMAT0005893	hsa-miR-1305	0.327432	1.03871	1466.68	0.61129	0.996377	2338.72	NA	0	0.160585	hsa-miR-1305	0.793649	0.952399	0.987032	0.629499
1801	MIMAT0005892	hsa-miR-1304-5p	0.828562	1.00577	3123.31	0.199057	1.05076	1048.29	NA	3.72529e-09	0.161391	hsa-miR-1304-5p	0.798486	0.495839	0.792824	0.843143
1802	MIMAT0005891	hsa-miR-1303	0.525166	0.997252	2067.91	0.510148	1.02096	2022.32	NA	0	0.117462	hsa-miR-1303	0.709259	0.52435	0.734078	0.511567
1803	MIMAT0005890	hsa-miR-1302	0.237597	1.04656	1179.44	0.830078	1.00522	3129.34	NA	3.72529e-09	0.133267	hsa-miR-1302	0.886034	0.970266	0.667881	0.90564
1804	MIMAT0005889	hsa-miR-548l	0.596181	0.993563	2290.37	0.490463	1.01969	1962.8	NA	1.86265e-09	0.102607	hsa-miR-548l	0.911511	0.877947	0.805094	1.04285
1805	MIMAT0005886	hsa-miR-1297	0.972944	1.01575	3986.17	0.038527	0.904796	365.571	NA	3.72529e-09	0.27838	hsa-miR-1297	0.437095	0.635268	0.744696	1.09965
1806	MIMAT0005885	hsa-miR-1295a	0.803774	1.00374	3018.79	0.359416	1.02757	1566.28	NA	0	0.0632643	hsa-miR-1295a	0.484105	0.553769	0.615333	0.622658
1807	MIMAT0005884	hsa-miR-1294	0.414984	1.01551	1734.43	0.378499	1.03704	1624.07	NA	-1.86265e-09	0.209546	hsa-miR-1294	0.966844	0.930523	0.714642	1.21844
1808	MIMAT0005883	hsa-miR-1293	0.863139	1.0089	3278.84	0.224564	1.03367	1135.67	NA	0	0.123704	hsa-miR-1293	0.661758	0.736362	0.958742	0.77132
1809	MIMAT0005882	hsa-miR-548k	0.129913	1.0528	790.261	0.939917	1.01038	3709.93	NA	-7.45058e-09	0.148303	hsa-miR-548k	0.881899	0.98102	0.636186	0.780057
1810	MIMAT0005881	hsa-miR-1291	0.46799	1.00709	1894.97	0.492407	1.02005	1968.85	NA	3.72529e-09	0.154463	hsa-miR-1291	0.649048	1.01626	0.787371	0.891751
1811	MIMAT0005880	hsa-miR-1290	0.248703	1.04929	1216.54	0.814519	1.0065	3064.22	NA	0	0.134403	hsa-miR-1290	0.781798	0.774815	0.516226	0.781798
1812	MIMAT0005879	hsa-miR-1289	0.911694	1.00684	3530.78	0.167132	1.08201	934.624	NA	0	0.142081	hsa-miR-1289	0.911511	0.735894	1.03078	1.0377
1813	MIMAT0005878	hsa-miR-1287-5p	0.530046	0.996243	2083.24	0.556969	1.01054	2166.36	NA	-3.72529e-09	0.0967625	hsa-miR-1287-5p	0.893196	0.72406	0.897207	0.730198
1814	MIMAT0005877	hsa-miR-1286	0.145012	1.04133	850.421	0.909098	1.0076	3516.09	NA	-3.72529e-09	0.159098	hsa-miR-1286	0.789878	1.02713	0.646263	0.768215
1815	MIMAT0005876	hsa-miR-1285-3p	0.179946	1.00765	981.049	0.306659	1.01477	1402.1	NA	0	0.347178	hsa-miR-1285-3p	0.874365	1.7	1.35934	1.13393
1816	MIMAT0005875	hsa-miR-548j-5p	0.517545	1.0056	2045.09	0.248351	1.0225	1215.39	NA	0	0.253067	hsa-miR-548j-5p	1.07661	0.610134	1.13224	0.746883
1817	MIMAT0005874	hsa-miR-548e-3p	0.85111	1.00919	3222.22	0.205909	1.04614	1072.26	NA	0	0.148643	hsa-miR-548e-3p	0.544156	0.451193	0.544579	0.792337
1818	MIMAT0005873	hsa-miR-1208	0.232605	1.04559	1162.76	0.615935	0.995838	2353.66	NA	0	0.202954	hsa-miR-1208	1.43882	0.981425	1.05811	1.15827
1819	MIMAT0005872	hsa-miR-1207-3p	0.777467	0.999352	2914.19	0.223763	1.0362	1133.03	NA	0	0.17171	hsa-miR-1207-3p	0.3718	0.722284	0.756953	0.646838
1820	MIMAT0005871	hsa-miR-1207-5p	0.650376	0.994248	2464.68	0.011914	0.609333	187.955	NA	0	0.67434	hsa-miR-1207-5p	4.20929	3.2684	4.88331	3.85909
1821	MIMAT0005870	hsa-miR-1206	0.798607	1.00191	2997.56	0.370274	1.03483	1599.4	NA	0	0.0600023	hsa-miR-1206	0.545307	0.588173	0.651448	0.678687
1822	MIMAT0005869	hsa-miR-1205	0.812018	1.0018	3053.48	0.351323	1.02806	1540.92	NA	0	0.0659422	hsa-miR-1205	0.651626	0.645771	0.733355	0.780193
1823	MIMAT0005868	hsa-miR-1204	0.461608	1.00892	1875.69	0.657517	0.994921	2488.34	NA	-1.86265e-09	0.0781187	hsa-miR-1204	0.847553	0.716843	0.809815	0.679838
1824	MIMAT0005867	hsa-miR-663b	0.259313	1.05258	1250.24	0.70234	0.998724	2640.78	NA	-3.72529e-09	0.170449	hsa-miR-663b	0.710001	0.984426	0.875082	0.5922
1825	MIMAT0005866	hsa-miR-1203	0.536524	0.994611	2103.32	0.584232	1.00307	2252.38	NA	0	0.0810059	hsa-miR-1203	0.674299	0.878259	0.7847	0.767702
1826	MIMAT0005865	hsa-miR-1202	0.316906	1.04046	1434.19	0.545512	1.01372	2131.11	NA	-4.19095e-09	0.187472	hsa-miR-1202	1.38252	1.35035	1.08851	1.5318
1827	MIMAT0005863	hsa-miR-1200	0.169998	1.01098	945.512	0.703815	0.999278	2645.77	NA	3.72529e-09	0.230316	hsa-miR-1200	0.913675	0.608635	0.807754	0.390056
1828	MIMAT0005828	hsa-miR-1183	0.327119	1.04059	1465.62	0.820532	1.00503	3088.02	NA	3.72529e-09	0.0755939	hsa-miR-1183	0.814466	0.906274	0.72356	0.795873
1829	MIMAT0005827	hsa-miR-1182	0.247417	1.05061	1212.26	0.872826	1.00869	3325.73	NA	1.86265e-09	0.0942255	hsa-miR-1182	1.06096	0.959182	0.856948	0.878852
1830	MIMAT0005826	hsa-miR-1181	0.254808	1.05191	1236.07	0.518405	1.01801	2047.57	NA	-3.72529e-09	0.240318	hsa-miR-1181	1.17108	0.877947	1.19439	0.693331
1831	MIMAT0005825	hsa-miR-1180-3p	0.097532	1.07659	654.321	0.806368	1.00208	3029.35	NA	0	0.258227	hsa-miR-1180-3p	0.877569	1.39153	0.813392	1.00375
1832	MIMAT0005824	hsa-miR-1179	0.989933	1.01394	4206.26	0.0323224	0.855058	329.797	NA	0	0.276668	hsa-miR-1179	0.434565	0.544156	1.06026	0.792337
1833	MIMAT0005823	hsa-miR-1178-3p	0.337352	1.03315	1497.83	0.803569	1.00131	3017.98	NA	0	0.0723411	hsa-miR-1178-3p	0.72809	0.649048	0.631271	0.552229
1834	MIMAT0005800	hsa-miR-1298-5p	0.845077	1.00696	3194.55	0.299731	1.01	1380.04	NA	0	0.0806539	hsa-miR-1298-5p	0.640984	0.588684	0.733819	0.760159
1835	MIMAT0005799	hsa-miR-1283	0.418434	1.01318	1744.71	0.607938	0.99656	2327.86	NA	0	0.123269	hsa-miR-1283	1.00977	0.72042	0.814221	0.842372
1836	MIMAT0005798	hsa-miR-1185-5p	0.7567	1.00118	2836.09	0.281855	1.00416	1323.36	NA	0	0.147183	hsa-miR-1185-5p	0.721132	0.930654	0.831534	1.06634
1837	MIMAT0005797	hsa-miR-1301-3p	0.0303802	0.977902	317.634	0.983685	1.01295	4109.16	NA	6.51926e-09	0.306722	hsa-miR-1301-3p	1.43074	1.0144	0.75041	0.824903
1838	MIMAT0005796	hsa-miR-1271-5p	0.874286	1.00634	3332.92	0.168345	1.08074	939.19	NA	2.79397e-09	0.164464	hsa-miR-1271-5p	0.544582	0.728935	0.711543	0.944671
1839	MIMAT0005795	hsa-miR-1323	0.661534	0.994136	2501.83	0.52179	1.01728	2058.09	NA	-4.65661e-10	0.0446983	hsa-miR-1323	1.01923	1.03734	1.01956	1.10906
1840	MIMAT0005794	hsa-miR-1296-5p	0.225344	1.03726	1138.24	0.89504	1.00952	3438.02	NA	0	0.0950183	hsa-miR-1296-5p	0.683377	0.613697	0.490456	0.497394
1841	MIMAT0005792	hsa-miR-320b	0.018438	0.80066	239.359	0.992883	1.01044	4262.2	NA	0	0.320069	hsa-miR-320b	12.5283	12.2627	12.0341	11.7791
1842	MIMAT0005791	hsa-miR-1264	0.771482	1.00116	2891.37	0.398862	1.03318	1686.04	NA	0	0.0614074	hsa-miR-1264	0.771951	0.760169	0.813392	0.892594
1843	MIMAT0005789	hsa-miR-513c-5p	0.0596307	1.09792	476.844	0.842609	1.00793	3183.58	NA	-3.72529e-09	0.369792	hsa-miR-513c-5p	1.30178	0.60306	0.470648	0.70977
1844	MIMAT0005788	hsa-miR-513b-5p	0.585807	0.992444	2257.45	0.609387	0.99539	2332.58	NA	0	0.0227174	hsa-miR-513b-5p	0.653523	0.646161	0.628769	0.675608
1845	MIMAT0005593	hsa-miR-1238-3p	0.300163	1.05309	1381.58	0.666142	0.998779	2517.76	NA	3.72529e-09	0.16761	hsa-miR-1238-3p	0.875826	1.13784	0.777706	1.06813
1846	MIMAT0005592	hsa-miR-1237-3p	0.0994504	1.08993	662.602	0.772564	0.993882	2895.2	NA	-7.45058e-09	0.266208	hsa-miR-1237-3p	0.600729	1.17222	0.692237	0.630176
1847	MIMAT0005591	hsa-miR-1236-3p	0.781955	1.00065	2931.44	0.295779	1.013	1367.56	NA	3.72529e-09	0.118367	hsa-miR-1236-3p	0.963034	0.936816	1.19439	0.963034
1848	MIMAT0005589	hsa-miR-1234-3p	0.0344623	0.991437	342.446	0.992288	1.01185	4249.88	NA	0	0.220436	hsa-miR-1234-3p	1.16771	1.25332	0.820408	0.848559
1849	MIMAT0005588	hsa-miR-1233-3p	0.68917	0.99288	2595.05	0.1568	1.11038	896.187	NA	0	0.250478	hsa-miR-1233-3p	0.992147	0.890422	1.40652	0.858767
1850	MIMAT0005586	hsa-miR-1231	0.194771	1.00847	1033.28	0.169007	1.08047	941.725	NA	0	0.50408	hsa-mir-1231	0.696917	0.49845	1.08608	1.30881
1851	MIMAT0005584	hsa-miR-1229-3p	0.43068	1.01092	1781.51	0.73206	0.999606	2746.39	NA	9.31323e-10	0.0608007	hsa-miR-1229-3p	0.851924	0.819756	0.726675	0.843882
1852	MIMAT0005583	hsa-miR-1228-3p	0.500693	1.00729	1993.52	0.329005	1.01775	1471.28	NA	1.86265e-09	0.202695	hsa-miR-1228-3p	1.11059	1.09429	0.912832	1.3963
1853	MIMAT0005582	hsa-miR-1228-5p	0.952146	1.01335	3799.46	0.0110385	0.590814	180.849	NA	0	0.540871	hsa-miR-1228-5p	5.65555	6.37995	6.98424	6.39072
1854	MIMAT0005580	hsa-miR-1227-3p	0.346111	1.03788	1524.85	0.656029	0.995943	2483.52	NA	0	0.139682	hsa-miR-1227-3p	0.792337	1.0689	0.958375	0.766246
1855	MIMAT0005577	hsa-miR-1226-3p	0.804499	1.00437	3021.69	0.287089	1.0103	1340.19	NA	0	0.11558	hsa-miR-1226-3p	0.918394	0.70423	0.948589	0.926785
1856	MIMAT0005576	hsa-miR-1226-5p	0.125344	1.04902	772.311	0.867043	1.00732	3297.38	NA	3.72529e-09	0.203098	hsa-miR-1226-5p	1.22337	1.23658	1.20598	0.812418
1857	MIMAT0005573	hsa-miR-1225-3p	0.28113	1.04106	1321.07	0.624345	0.994071	2380.21	NA	-3.72529e-09	0.188768	hsa-miR-1225-3p	0.855094	1.15612	1.08778	0.747574
1858	MIMAT0005459	hsa-miR-1224-3p	0.419735	1.0126	1748.8	0.526441	1.0156	2071.84	NA	0	0.160918	hsa-miR-1224-3p	1.34088	1.19964	1.07453	1.43222
1859	MIMAT0005457	hsa-miR-518a-5p	0.275451	1.04182	1302.65	0.834997	1.00773	3150.44	NA	-1.86265e-09	0.0957138	hsa-miR-518a-5p	0.856127	0.713161	0.695012	0.631975
1860	MIMAT0005456	hsa-miR-518d-5p	0.564221	0.996971	2189.36	0.408049	1.03201	1713.37	NA	3.72529e-09	0.158963	hsa-miR-518d-5p	0.488595	0.704609	0.486199	0.800274
1861	MIMAT0005455	hsa-miR-520c-5p	0.563997	0.997341	2188.81	0.407871	1.03212	1712.67	NA	3.72529e-09	0.158963	hsa-miR-520c-5p	0.488595	0.704609	0.486199	0.800274
1862	MIMAT0005454	hsa-miR-519b-5p	0.430797	1.00965	1781.93	0.745399	0.996535	2794.62	NA	0	0.0503556	hsa-miR-519b-5p	0.911511	0.975719	0.853909	0.911511
1863	MIMAT0005452	hsa-miR-519a-5p	0.433541	1.00584	1790.19	0.742236	1.00015	2783.28	NA	0	0.0503556	hsa-miR-519a-5p	0.911511	0.975719	0.853909	0.911511
1864	MIMAT0005451	hsa-miR-522-5p	0.433437	1.00611	1789.89	0.742255	0.999883	2783.43	NA	0	0.0503556	hsa-miR-522-5p	0.911511	0.975719	0.853909	0.911511
1865	MIMAT0005450	hsa-miR-518e-5p	0.433335	1.00638	1789.54	0.742322	0.999389	2783.67	NA	0	0.0503556	hsa-miR-518e-5p	0.911511	0.975719	0.853909	0.911511
1866	MIMAT0005449	hsa-miR-523-5p	0.431273	1.00871	1783.44	0.74494	0.997371	2793.12	NA	0	0.0503556	hsa-miR-523-5p	0.911511	0.975719	0.853909	0.911511
1867	MIMAT0004987	hsa-miR-944	0.521536	1.00319	2057.36	0.662957	0.99595	2506.39	NA	0	0.0396416	hsa-miR-944	0.851924	0.819756	0.775732	0.851924
1868	MIMAT0004986	hsa-miR-943	0.554167	0.996807	2157.55	0.320196	1.01997	1443.97	NA	-4.19095e-09	0.186918	hsa-miR-943	0.773228	0.833887	1.10312	0.653614
1869	MIMAT0004985	hsa-miR-942-5p	0.245088	1.04943	1204.19	0.844304	1.00734	3191.22	NA	0	0.118127	hsa-miR-942-5p	0.739641	0.936104	0.74202	0.651126
1870	MIMAT0004984	hsa-miR-941	0.264065	1.05237	1265.91	0.525242	1.01712	2068.08	NA	-2.79397e-09	0.224386	hsa-miR-941	0.911511	0.760169	0.514192	1.02512
1871	MIMAT0004983	hsa-miR-940	0.147682	1.05229	860.693	0.65852	0.994478	2491.63	NA	0	0.254375	hsa-miR-940	1.57947	1.02053	1.08016	1.18317
1872	MIMAT0004982	hsa-miR-939-5p	0.155968	1.03298	893.173	0.403246	1.03119	1699.18	NA	0	0.334827	hsa-miR-939-5p	3.1442	2.37723	2.76474	2.53341
1873	MIMAT0004981	hsa-miR-938	0.355914	1.02713	1555.73	0.550574	1.0125	2145.97	NA	3.72529e-09	0.181122	hsa-miR-938	0.741766	0.898456	0.579018	0.985442
1874	MIMAT0004980	hsa-miR-937-3p	0.870899	1.00748	3316.15	0.196224	1.04539	1038.33	NA	-3.72529e-09	0.147166	hsa-miR-937-3p	0.592338	0.507502	0.855203	0.621785
1875	MIMAT0004979	hsa-miR-936	0.34491	1.03563	1520.9	0.818279	1.00602	3078.84	NA	0	0.057511	hsa-miR-936	0.894806	0.877947	0.786194	0.792337
1876	MIMAT0004978	hsa-miR-935	0.532863	0.995442	2091.9	0.513689	1.01743	2032.91	NA	3.72529e-09	0.128273	hsa-miR-935	0.67377	0.898792	0.69478	0.911511
1877	MIMAT0004977	hsa-miR-934	0.491616	1.00663	1966.5	0.605859	0.997414	2321.22	NA	3.72529e-09	0.0978871	hsa-miR-934	0.684921	0.900935	0.717804	0.820604
1878	MIMAT0004976	hsa-miR-933	0.900169	1.00643	3465.4	0.22196	1.04041	1127.02	NA	-3.72529e-09	0.0983403	hsa-miR-933	0.834476	0.792315	0.983221	0.978896
1879	MIMAT0004975	hsa-miR-509-3-5p	0.165907	1.02506	929.909	0.699989	0.998157	2632.79	NA	7.45058e-09	0.22512	hsa-miR-509-3-5p	0.633117	1.14774	0.74202	0.739921
1880	MIMAT0004974	hsa-miR-924	0.365518	1.0259	1585.03	0.665937	0.998798	2517.06	NA	0	0.129085	hsa-miR-924	0.692751	1.00274	0.784545	0.792337
1881	MIMAT0004972	hsa-miR-922	0.593854	0.994727	2282.98	0.54809	1.0136	2138.87	NA	0	0.0678407	hsa-miR-922	0.654792	0.81785	0.781711	0.726624
1882	MIMAT0004971	hsa-miR-921	0.523702	1.00191	2063.77	0.550539	1.01284	2145.9	NA	1.86265e-09	0.108415	hsa-miR-921	0.829902	0.841938	0.708748	0.967044
1883	MIMAT0004970	hsa-miR-920	0.306528	1.04283	1401.68	0.581721	1.004	2244.44	NA	-3.72529e-09	0.194884	hsa-miR-920	0.656564	0.990355	0.9258	0.585595
1884	MIMAT0004960	hsa-miR-208b-3p	0.0262677	0.944609	291.529	0.988006	1.01332	4172.57	NA	-5.58794e-09	0.295492	hsa-miR-208b-3p	1.31498	1.08078	0.891438	0.617093
1885	MIMAT0004959	hsa-miR-216b-5p	0.980209	1.01459	4066.03	0.0410232	0.925637	378.828	NA	0	0.248344	hsa-miR-216b-5p	0.795364	0.701564	0.9816	1.26184
1886	MIMAT0004958	hsa-miR-301b	0.619277	0.988052	2364.11	0.475366	1.01773	1917.14	NA	0	0.0891632	hsa-miR-301b	0.549956	0.677325	0.74202	0.561207
1887	MIMAT0004957	hsa-miR-760	0.412603	1.01562	1727	0.271566	1.01298	1290.21	NA	0	0.26103	hsa-miR-760	1.50842	1.19431	1.13013	1.6722
1888	MIMAT0004956	hsa-miR-374b-3p	0.46655	1.00634	1890.73	0.639329	0.997569	2428.93	NA	0	0.0896162	hsa-miR-374b-3p	0.658297	0.875019	0.752735	0.711206
1889	MIMAT0004955	hsa-miR-374b-5p	0.436945	1.00664	1800.57	0.682479	1.00046	2572.16	NA	0	0.0817829	hsa-miR-374b-5p	0.55385	0.654953	0.639118	0.4707
1890	MIMAT0004954	hsa-miR-543	0.441145	1.00824	1813.68	0.599489	0.998354	2300.99	NA	-1.86265e-09	0.113884	hsa-miR-543	0.659812	0.760169	0.813392	0.547314
1891	MIMAT0004953	hsa-miR-873-5p	0.865329	1.00736	3289.2	0.273191	1.00923	1295.29	NA	0	0.0862775	hsa-miR-873-5p	0.669887	0.671798	0.84111	0.796071
1892	MIMAT0004952	hsa-miR-665	0.384806	1.02208	1643.46	0.728034	0.999445	2732.02	NA	2.56114e-09	0.0905378	hsa-miR-665	0.981706	0.930617	0.797006	0.981706
1893	MIMAT0004951	hsa-miR-887-3p	0.189405	1.0173	1014.67	0.747008	0.996661	2800.63	NA	3.72529e-09	0.19496	hsa-miR-887-3p	0.862701	1.19957	0.751882	1.02018
1894	MIMAT0004950	hsa-miR-877-3p	0.318666	1.04252	1439.52	0.441834	1.02148	1815.76	NA	3.72529e-09	0.233814	hsa-miR-877-3p	1.05844	0.670453	0.631271	1.0377
1895	MIMAT0004948	hsa-miR-885-3p	0.908577	1.00775	3513.09	0.18201	1.06861	988.617	NA	0	0.132763	hsa-miR-885-3p	1.38704	1.3847	1.66897	1.51322
1896	MIMAT0004947	hsa-miR-885-5p	0.810078	1.00236	3045.1	0.0470498	0.96683	411.194	NA	0	0.364672	hsa-miR-885-5p	1.1761	0.729509	1.01503	1.59579
1897	MIMAT0004946	hsa-miR-744-3p	0.188188	1.01909	1010.29	0.59148	1.00132	2275.12	NA	-3.72529e-09	0.256488	hsa-miR-744-3p	1.20759	0.778551	0.663705	1.07421
1898	MIMAT0004945	hsa-miR-744-5p	0.382173	1.02574	1635.29	0.032594	0.852443	331.417	NA	0	0.701887	hsa-miR-744-5p	2.67277	1.31957	2.83092	1.91461
1899	MIMAT0004929	hsa-miR-190b	0.823383	1.00531	3100.99	0.203328	1.04107	1063.58	NA	3.72529e-09	0.166438	hsa-miR-190b	0.625634	0.64016	0.64016	0.963818
1900	MIMAT0004928	hsa-miR-147b	0.826428	1.00716	3113.82	0.298877	1.01082	1377.41	NA	0	0.0933043	hsa-miR-147b	0.587935	0.496278	0.724376	0.617382
1901	MIMAT0004927	hsa-miR-708-3p	0.148649	1.05104	864.714	0.939735	1.01042	3708.42	NA	5.58794e-09	0.127597	hsa-miR-708-3p	0.911511	0.844813	0.642658	0.692974
1902	MIMAT0004926	hsa-miR-708-5p	0.171295	1.01476	950.011	0.89196	1.00827	3422.84	NA	1.86265e-09	0.140549	hsa-miR-708-5p	0.982527	0.764395	0.685771	0.693426
1903	MIMAT0004925	hsa-miR-876-3p	0.346637	1.03743	1526.33	0.75096	0.995012	2814.5	NA	-1.86265e-09	0.0961718	hsa-miR-876-3p	0.864276	0.877947	0.88608	0.679838
1904	MIMAT0004924	hsa-miR-876-5p	0.168366	1.02107	939.26	0.889381	1.00957	3409.31	NA	0	0.148733	hsa-miR-876-5p	0.665696	0.917123	0.631553	0.577976
1905	MIMAT0004923	hsa-miR-875-3p	0.618258	0.988482	2360.86	0.576654	1.00429	2228.43	NA	0	0.017042	hsa-miR-875-3p	0.843372	0.822258	0.864427	0.843372
1906	MIMAT0004922	hsa-miR-875-5p	0.179917	1.00995	980.908	0.84423	1.00752	3190.78	NA	1.86265e-09	0.162042	hsa-miR-875-5p	0.795576	0.485319	0.467171	0.476426
1907	MIMAT0004921	hsa-miR-889-3p	0.521977	1.0032	2058.74	0.552194	1.01144	2151.3	NA	3.72529e-09	0.10257	hsa-miR-889-3p	0.8628	0.679818	0.693309	0.851924
1908	MIMAT0004920	hsa-miR-541-3p	0.308686	1.04553	1408.21	0.595714	0.999661	2288.83	NA	0	0.171885	hsa-miR-541-3p	1.08686	0.698215	0.773113	0.877493
1909	MIMAT0004919	hsa-miR-541-5p	0.437688	1.00684	1802.83	0.620932	0.992069	2369.05	NA	-3.72529e-09	0.112993	hsa-miR-541-5p	0.976283	0.739751	0.894573	0.76102
1910	MIMAT0004918	hsa-miR-892b	0.274777	1.04443	1300.38	0.783228	0.996187	2936.57	NA	0	0.129073	hsa-miR-892b	0.538007	0.806205	0.592484	0.521009
1911	MIMAT0004917	hsa-miR-888-3p	0.761844	1.0005	2855.21	0.272922	1.0123	1294.4	NA	2.79397e-09	0.149417	hsa-miR-888-3p	0.649048	0.874733	0.777	1.0013
1912	MIMAT0004916	hsa-miR-888-5p	0.122379	1.06085	760.251	0.950274	1.0144	3785.01	NA	5.58794e-09	0.145564	hsa-miR-888-5p	0.921832	0.80787	0.651742	0.607418
1913	MIMAT0004913	hsa-miR-891b	0.753061	1.00125	2822.45	0.221623	1.04201	1125.82	NA	-3.72529e-09	0.177122	hsa-miR-891b	0.742266	0.711017	1.07181	0.69139
1914	MIMAT0004912	hsa-miR-890	0.547793	0.99782	2138.11	0.564071	1.00636	2188.97	NA	-1.86265e-09	0.0828573	hsa-miR-890	0.809603	0.9742	0.958678	0.825125
1915	MIMAT0004911	hsa-miR-874-3p	0.712685	0.995899	2677.56	0.248814	1.02258	1216.97	NA	-1.86265e-09	0.182498	hsa-miR-874-3p	0.88991	1.18795	1.02567	1.30591
1916	MIMAT0004910	hsa-miR-450b-3p	0.563622	0.99706	2187.7	0.398514	1.03344	1684.9	NA	3.72529e-09	0.153416	hsa-miR-450b-3p	0.505219	0.849282	0.801856	0.643772
1917	MIMAT0004907	hsa-miR-892a	0.545536	0.996864	2131.18	0.55912	1.0069	2173.34	NA	-1.86265e-09	0.0818002	hsa-miR-892a	0.717734	0.699141	0.813392	0.607333
1918	MIMAT0004903	hsa-miR-300	0.28524	1.03546	1334.24	0.68995	0.99775	2597.6	NA	0	0.161695	hsa-miR-300	0.649048	1.02776	0.741143	0.749841
1919	MIMAT0004902	hsa-miR-891a-5p	0.183915	1.01384	995.036	0.852729	1.00929	3230.22	NA	-3.72529e-09	0.157604	hsa-miR-891a-5p	0.857386	1.09407	0.89263	0.70496
1920	MIMAT0004901	hsa-miR-298	0.609496	0.988552	2332.9	0.520198	1.01806	2053.27	NA	1.86265e-09	0.0704968	hsa-miR-298	0.783156	0.883137	0.933316	0.786078
1921	MIMAT0004819	hsa-miR-671-3p	0.433745	1.0053	1790.82	0.741245	0.999985	2779.56	NA	9.31323e-10	0.0481098	hsa-miR-671-3p	0.883573	0.859043	0.77928	0.856082
1922	MIMAT0004814	hsa-miR-654-3p	0.834525	1.004	3148.45	0.321784	1.01729	1448.96	NA	0	0.0695472	hsa-miR-654-3p	0.649048	0.68871	0.781682	0.792337
1923	MIMAT0004813	hsa-miR-411-3p	0.945238	1.01208	3746.54	0.0807821	1.05937	579.981	NA	0	0.21437	hsa-miR-411-3p	0.808166	0.509444	0.901138	1.00298
1924	MIMAT0004812	hsa-miR-548d-5p	0.409544	1.02064	1717.76	0.29207	1.01235	1355.96	NA	0	0.271982	hsa-miR-548d-5p	0.543037	1.10034	1.06026	0.686326
1925	MIMAT0004811	hsa-miR-33b-3p	0.607832	0.990039	2327.56	0.497788	1.01791	1984.84	NA	-1.86265e-09	0.0798386	hsa-miR-33b-3p	0.650053	0.73498	0.815203	0.634929
1926	MIMAT0004810	hsa-miR-629-5p	0.518471	1.00443	2047.77	0.623789	0.994562	2378.42	NA	0	0.0683779	hsa-miR-629-5p	1.04903	0.905744	0.930096	0.996283
1927	MIMAT0004809	hsa-miR-628-5p	0.224923	1.03636	1136.9	0.770634	0.9939	2888.28	NA	-2.32831e-09	0.160933	hsa-miR-628-5p	1.12113	0.959379	1.05303	0.748978
1928	MIMAT0004808	hsa-miR-625-3p	0.858156	1.00742	3255.2	0.238149	1.03415	1181.26	NA	0	0.123939	hsa-miR-625-3p	0.531182	0.741583	0.799102	0.792337
1929	MIMAT0004807	hsa-miR-624-3p	0.550263	0.997975	2145.15	0.402564	1.03116	1697	NA	2.79397e-09	0.164353	hsa-miR-624-3p	0.698445	0.866743	0.648128	1.00425
1930	MIMAT0004806	hsa-miR-548c-5p	0.0317337	0.986959	326.084	0.990804	1.01213	4221.06	NA	-5.58794e-09	0.244684	hsa-miR-548c-5p	1.09911	0.909485	0.567957	0.651098
1931	MIMAT0004805	hsa-miR-616-3p	0.69972	0.99224	2631.76	0.461017	1.02071	1873.87	NA	0	0.054448	hsa-miR-616-3p	0.743818	0.650017	0.777706	0.72682
1932	MIMAT0004804	hsa-miR-615-5p	0.822661	1.00523	3097.81	0.26536	1.02043	1269.94	NA	-2.79397e-09	0.123741	hsa-miR-615-5p	0.536096	0.740108	0.722332	0.833293
1933	MIMAT0004803	hsa-miR-548a-5p	0.114712	1.0798	728.446	0.95544	1.01334	3825.45	NA	0	0.149948	hsa-miR-548a-5p	1.11722	1.25406	0.933316	0.956086
1934	MIMAT0004802	hsa-miR-593-3p	0.67222	0.993013	2538.37	0.10108	1.11309	669.448	NA	0	0.321734	hsa-miR-593-3p	0.300145	0.802698	0.526764	1.0377
1935	MIMAT0004801	hsa-miR-590-3p	0.664597	0.994196	2512.17	0.476163	1.01707	1919.52	NA	0	0.0762054	hsa-miR-590-3p	0.604125	0.785806	0.74202	0.737685
1936	MIMAT0004800	hsa-miR-550a-5p	0.169298	1.02134	942.878	0.798547	0.999377	2997.34	NA	0	0.192984	hsa-miR-550a-5p	1.03756	1.44534	1.07754	1.05574
1937	MIMAT0004799	hsa-miR-589-5p	0.28522	1.0362	1334.17	0.188849	1.05238	1012.81	NA	-9.31323e-10	0.349072	hsa-miR-589-5p	0.661759	0.758513	1.2071	0.355584
1938	MIMAT0004798	hsa-miR-548b-5p	0.599314	0.993746	2300.44	0.190784	1.05171	1019.31	NA	0	0.249995	hsa-miR-548b-5p	0.940842	0.516913	0.675269	1.05872
1939	MIMAT0004797	hsa-miR-582-3p	0.75133	1.00127	2815.86	0.174197	1.08209	960.186	NA	-9.31323e-10	0.214079	hsa-miR-582-3p	0.598191	0.760169	0.631271	1.06467
1940	MIMAT0004796	hsa-miR-576-3p	0.303433	1.04779	1391.96	0.577306	1.00429	2230.55	NA	0	0.193905	hsa-miR-576-3p	1.09019	0.701547	0.966243	0.70815
1941	MIMAT0004795	hsa-miR-574-5p	0.0157224	0.78663	219.019	0.989798	1.0129	4203.8	NA	0	0.480615	hsa-miR-574-5p	1.93413	1.18714	0.874046	0.978426
1942	MIMAT0004794	hsa-miR-551b-5p	0.086159	1.09253	604.938	0.919446	1.00791	3577.83	NA	0	0.215714	hsa-miR-551b-5p	1.63007	1.79127	1.28332	1.63007
1943	MIMAT0004793	hsa-miR-556-3p	0.639996	0.991886	2430.79	0.490732	1.01979	1963.51	NA	-1.86265e-09	0.0780706	hsa-miR-556-3p	0.674369	0.856072	0.834013	0.776345
1944	MIMAT0004792	hsa-miR-92b-5p	0.521495	1.00353	2057.27	0.0977232	1.09445	655.21	NA	1.11759e-08	0.426588	hsa-miR-92b-5p	1.90636	2.40017	2.84697	1.99717
1945	MIMAT0004785	hsa-miR-545-5p	0.935097	1.01086	3676.65	0.159913	1.09699	908.038	NA	1.86265e-09	0.129684	hsa-miR-545-5p	0.553111	0.640093	0.81324	0.815575
1946	MIMAT0004784	hsa-miR-455-3p	0.182464	1.00826	990.108	0.213589	1.04702	1098.16	NA	0	0.558034	hsa-miR-455-3p	4.9102	3.96435	3.88985	4.85981
1947	MIMAT0004780	hsa-miR-532-3p	0.0768673	1.13042	561.437	0.648868	0.997908	2459.81	NA	-7.45058e-09	0.351232	hsa-miR-532-3p	1.10449	1.51822	0.741448	1.41607
1948	MIMAT0004779	hsa-miR-509-5p	0.211106	1.01964	1089.81	0.906161	1.00921	3498.7	NA	0	0.0990239	hsa-miR-509-5p	0.761557	0.741734	0.557544	0.621173
1949	MIMAT0004778	hsa-miR-508-5p	0.114534	1.08255	727.808	0.893537	1.00882	3430.38	NA	9.31323e-10	0.205561	hsa-miR-508-5p	1.00953	0.832681	0.526764	0.859502
1950	MIMAT0004777	hsa-miR-513a-3p	0.516541	1.00577	2041.8	0.607504	0.996913	2326.39	NA	1.86265e-09	0.0870872	hsa-miR-513a-3p	0.688296	0.756563	0.611607	0.80747
1951	MIMAT0004776	hsa-miR-505-5p	0.530193	0.996114	2083.72	0.533937	1.01474	2095.14	NA	1.86265e-09	0.112819	hsa-miR-505-5p	0.826867	0.789244	0.682657	0.94823
1952	MIMAT0004775	hsa-miR-502-3p	0.0859874	1.0964	604.241	0.792994	0.9984	2974.61	NA	0	0.309057	hsa-miR-502-3p	1.24705	0.715715	0.526764	0.875464
1953	MIMAT0004774	hsa-miR-501-3p	0.278464	1.04294	1312.59	0.392792	1.03374	1667.45	NA	0	0.28901	hsa-miR-501-3p	1.27885	0.721467	1.18296	0.749619
1954	MIMAT0004773	hsa-miR-500a-5p	0.827738	1.00663	3119.83	0.0372844	0.884639	358.404	NA	-7.45058e-09	0.56259	hsa-miR-500a-5p	0.594077	0.760169	1.80085	0.679838
1955	MIMAT0004772	hsa-miR-499a-3p	0.310719	1.04321	1414.4	0.783198	0.996423	2936.46	NA	2.79397e-09	0.105976	hsa-miR-499a-3p	0.961486	0.767932	0.725826	0.800044
1956	MIMAT0004770	hsa-miR-516a-5p	0.917741	1.00796	3567.14	0.17259	1.08086	954.51	NA	3.72529e-09	0.133661	hsa-miR-516a-5p	0.656849	0.65552	0.939788	0.792337
1957	MIMAT0004768	hsa-miR-497-3p	0.144206	1.04697	847.108	0.402587	1.03065	1697.06	NA	0	0.375083	hsa-miR-497-3p	0.470106	1.25957	0.984266	0.524137
1958	MIMAT0004767	hsa-miR-193b-5p	0.0953378	1.09164	644.518	0.730495	0.999545	2740.86	NA	0	0.290453	hsa-miR-193b-5p	0.786637	1.09748	0.985569	0.428779
1959	MIMAT0004766	hsa-miR-146b-3p	0.570636	0.994563	2209.62	0.376633	1.03811	1618.69	NA	0	0.159179	hsa-miR-146b-3p	0.837103	1.19527	1.14707	0.989677
1960	MIMAT0004765	hsa-miR-491-3p	0.701147	0.992124	2636.86	0.324002	1.01523	1455.78	NA	0	0.146026	hsa-miR-491-3p	0.681592	0.942091	0.806164	1.01048
1961	MIMAT0004764	hsa-miR-490-5p	0.703063	0.992395	2643.08	0.444239	1.01936	1822.57	NA	1.86265e-09	0.0755493	hsa-miR-490-5p	0.649048	0.785202	0.724319	0.822439
1962	MIMAT0004763	hsa-miR-488-3p	0.192138	1.01307	1024.11	0.871866	1.00834	3320.79	NA	3.72529e-09	0.138339	hsa-miR-488-3p	0.961307	1.17083	0.964446	0.830684
1963	MIMAT0004762	hsa-miR-486-3p	0.48998	1.00777	1961.38	0.385138	1.03611	1644.49	NA	0	0.18057	hsa-miR-486-3p	1.05161	0.618452	0.883754	0.86195
1964	MIMAT0004757	hsa-miR-431-3p	0.300928	1.05176	1384.08	0.416646	1.02887	1739.38	NA	0	0.245898	hsa-miR-431-3p	0.607518	0.923403	0.4859	0.993728
1965	MIMAT0004752	hsa-miR-20b-3p	0.134182	1.05942	807.698	0.870222	1.00897	3312.98	NA	7.45058e-09	0.18764	hsa-miR-20b-3p	0.777613	1.11444	0.678493	0.80706
1966	MIMAT0004751	hsa-miR-18b-3p	0.406077	1.02308	1707.26	0.638223	0.997874	2425.29	NA	-9.31323e-10	0.114637	hsa-miR-18b-3p	1.02465	0.877947	1.0277	0.792337
1967	MIMAT0004749	hsa-miR-424-3p	0.565533	0.996612	2193.78	0.304182	1.01313	1394.33	NA	3.72529e-09	0.204583	hsa-miR-424-3p	0.724324	1.10602	1.15925	0.843498
1968	MIMAT0004748	hsa-miR-423-5p	0.0284423	0.969778	305.233	0.957947	1.01227	3846.28	NA	0	0.466036	hsa-miR-423-5p	6.19435	5.36781	5.27047	5.19282
1969	MIMAT0004703	hsa-miR-335-3p	0.11925	1.07209	747.439	0.950502	1.01418	3786.94	NA	7.45058e-09	0.150115	hsa-miR-335-3p	0.907006	0.965556	0.631271	0.773627
1970	MIMAT0004702	hsa-miR-339-3p	0.412833	1.0151	1727.63	0.555168	1.01006	2160.68	NA	-3.72529e-09	0.144286	hsa-miR-339-3p	0.913171	0.574081	0.757481	0.681497
1971	MIMAT0004701	hsa-miR-338-5p	0.9764	1.01568	4022.62	0.023224	0.797761	272.305	NA	0	0.344959	hsa-miR-338-5p	0.896012	0.896012	1.08225	1.62205
1972	MIMAT0004700	hsa-miR-331-5p	0.60725	0.989791	2325.59	0.334788	1.02258	1489.63	NA	3.72529e-09	0.170479	hsa-miR-331-5p	0.750167	0.645274	0.582292	0.963718
1973	MIMAT0004699	hsa-miR-148b-5p	0.499383	1.00642	1989.66	0.287091	1.00953	1340.19	NA	0	0.225265	hsa-miR-148b-5p	0.570123	1.09946	0.981331	0.831745
1974	MIMAT0004698	hsa-miR-135b-3p	0.186676	1.01449	1004.78	0.756148	0.994727	2833.99	NA	-1.86265e-09	0.20084	hsa-miR-135b-3p	0.987349	0.69607	0.850531	0.520209
1975	MIMAT0004697	hsa-miR-151a-5p	0.0122963	0.665882	191.51	0.980148	1.01339	4065.41	NA	3.72529e-09	0.757451	hsa-miR-151a-5p	2.68479	1.32123	1.06431	1.18151
1976	MIMAT0004696	hsa-miR-323a-5p	0.448466	1.00746	1835.5	0.187365	1.05821	1007.19	NA	0	0.285837	hsa-miR-323a-5p	0.801069	0.621246	0.492141	1.14327
1977	MIMAT0004695	hsa-miR-337-5p	0.0131501	0.703837	197.838	0.997849	1.00836	4402.06	NA	0	0.289365	hsa-miR-337-5p	1.07317	0.97195	0.563016	0.496293
1978	MIMAT0004694	hsa-miR-342-5p	0.0212579	0.858333	259.009	0.981403	1.01355	4079.96	NA	-7.45058e-09	0.390905	hsa-miR-342-5p	1.49133	1.58477	1.33244	0.712285
1979	MIMAT0004693	hsa-miR-330-5p	0.484412	1.00757	1944.88	0.483263	1.01759	1941.26	NA	3.72529e-09	0.153988	hsa-miR-330-5p	0.710406	1.00274	0.74202	0.980062
1980	MIMAT0004692	hsa-miR-340-5p	0.731123	0.998031	2743.23	0.330652	1.01805	1476.51	NA	2.79397e-09	0.125435	hsa-miR-340-5p	0.679342	0.782245	0.701093	0.952438
1981	MIMAT0004690	hsa-miR-379-3p	0.828047	1.00594	3121.08	0.242852	1.0218	1196.96	NA	-3.72529e-09	0.131725	hsa-miR-379-3p	0.975961	0.739948	1.02789	0.988129
1982	MIMAT0004689	hsa-miR-377-5p	0.753748	1.00101	2825.08	0.299794	1.00947	1380.24	NA	0	0.129993	hsa-miR-377-5p	1.03813	0.793535	1.09052	0.967166
1983	MIMAT0004688	hsa-miR-374a-3p	0.412231	1.01688	1725.94	0.553609	1.01081	2155.74	NA	2.79397e-09	0.15235	hsa-miR-374a-3p	1.01374	0.908843	0.762373	1.10967
1984	MIMAT0004687	hsa-miR-371a-5p	0.659589	0.99381	2495.32	0.396146	1.03312	1677.61	NA	3.72529e-09	0.117365	hsa-miR-371a-5p	1.15441	0.925963	1.03786	1.17108
1985	MIMAT0004686	hsa-miR-367-5p	0.280776	1.04059	1319.98	0.637714	0.999115	2423.42	NA	0	0.16971	hsa-miR-367-5p	0.841977	0.953098	1.00641	0.616339
1986	MIMAT0004685	hsa-miR-302d-5p	0.272205	1.04675	1292.19	0.757224	0.995004	2838.09	NA	3.72529e-09	0.146441	hsa-miR-302d-5p	0.853929	1.08408	0.74955	0.9793
1987	MIMAT0004683	hsa-miR-362-3p	0.927108	1.01149	3624.8	0.0908603	1.07238	625.632	NA	1.86265e-09	0.218085	hsa-miR-362-3p	0.679262	0.760144	0.819783	1.17108
1988	MIMAT0004682	hsa-miR-361-3p	0.831193	1.00472	3134.15	0.32048	1.01876	1444.97	NA	0	0.075594	hsa-miR-361-3p	0.811114	0.834357	0.904086	0.977412
1989	MIMAT0004681	hsa-miR-26a-2-3p	0.951636	1.01351	3795.79	0.0452075	0.95894	401.824	NA	0	0.277502	hsa-miR-26a-2-3p	0.598548	0.493656	0.682835	1.12058
1990	MIMAT0004680	hsa-miR-130b-5p	0.432842	1.00828	1788.08	0.509655	1.02086	2020.8	NA	3.72529e-09	0.160472	hsa-miR-130b-5p	0.569824	0.789083	0.839061	0.502101
1991	MIMAT0004679	hsa-miR-296-3p	0.48857	1.00712	1957.29	0.643793	0.99878	2443.24	NA	0	0.0758927	hsa-miR-296-3p	0.971833	0.938269	0.841097	1.01059
1992	MIMAT0004678	hsa-miR-99b-3p	0.52713	0.9981	2073.99	0.214614	1.04537	1101.78	NA	3.72529e-09	0.247973	hsa-miR-99b-3p	0.792337	0.760169	0.589983	1.17108
1993	MIMAT0004677	hsa-miR-34c-3p	0.0715207	1.14707	535.812	0.956083	1.01262	3830.47	NA	0	0.212736	hsa-miR-34c-3p	1.01568	0.840206	0.509987	0.759875
1994	MIMAT0004676	hsa-miR-34b-3p	0.127334	1.04664	780.16	0.952718	1.01466	3803.85	NA	0	0.13732	hsa-miR-34b-3p	0.888146	0.974613	0.713896	0.689229
1995	MIMAT0004675	hsa-miR-219a-2-3p	0.232766	1.04427	1163.31	0.885092	1.01119	3387.27	NA	2.79397e-09	0.100712	hsa-miR-219a-2-3p	0.946932	0.903803	0.722756	0.823472
1996	MIMAT0004674	hsa-miR-30c-1-3p	0.324916	1.0386	1458.72	0.771347	0.994541	2890.9	NA	-3.72529e-09	0.100675	hsa-miR-30c-1-3p	0.843465	1.00274	0.895973	0.754994
1997	MIMAT0004673	hsa-miR-29c-5p	0.0515794	1.09917	436.055	0.847467	1.0072	3205.12	NA	0	0.318304	hsa-miR-29c-5p	0.856783	1.49759	0.919113	0.812615
1998	MIMAT0004672	hsa-miR-106b-3p	0.0873995	1.09619	610.49	0.963645	1.01201	3896.96	NA	-1.86265e-09	0.174025	hsa-miR-106b-3p	0.996228	0.836964	0.609501	0.68048
[truncated: 2,605 more rows]
